# Supplementary material for: Poly[aqua­bis­[μ3-4-(3-pyrid­yl)pyrimidine-2-sulfonato-κ4 N 4:N 1,O:O][μ2-4-(3-pyrid­yl)pyrimidine-2-sulfonato-κ3 N 4:N 1,O]tris­ilver(I)]
Source: Acta Crystallogr Sect E Struct Rep Online. 2011 Jul 9;67(Pt 8):m1067–8. doi: 10.1107/S1600536811026626 (PMC3212147; doi:10.1107/S1600536811026626)
Supplement: Supplementary file 1 [file e-67-m1067-sup1.cif]

##############################################################################
#                                                                            #
# This CIF contains the data in a paper accepted for publication in          #
# Acta Crystallographica Section E. It conforms to the requirements of       #
# Notes for Authors for Acta Crystallographica Section E, and has been       #
# peer reviewed under the auspices of the IUCr Commission on Journals.       #
#                                                                            #
# Full details of the Crystallographic Information File format               #
# are given in the paper "The Crystallographic Information File (CIF):       #
# a New Standard Archive File for Crystallography" by S. R. Hall, F. H.      #
# Allen and I. D. Brown [Acta Cryst. (1991), A47, 655-685].                  #
#                                                                            #
# The current version of the core CIF dictionary is obtainable from          #
# ftp://ftp.iucr.org/pub/cif_core.dic.                                       #
#                                                                            #
# Software is freely available for graphical display of the structure(s)     #
# in this CIF. For information consult the CIF software page                 #
# http://www.iucr.org/resources/cif/software.                                #
#                                                                            #
# This file may be used for bona fide research purposes within the           #
# scientific community so long as proper attribution is given to the journal # 
# article from which it was obtained.                                        #
#                                                                            #
##############################################################################
data_I
_audit_creation_method     SHELXL-97
_chemical_name_systematic
;
Poly[aquabis[\m~3~-4-(3-pyridyl)pyrimidine-2-sulfonato-
\k^4^<i>N</i>^4^:<i>N</i>^1^,<i>O</i>:<i>O</i>][\m~2~-4-(3-pyridyl)pyrimidine-
2-sulfonato-\k^3^<i>N</i>^4^:<i>N</i>^1^,<i>O</i>]trisilver(I)]
;
_chemical_name_common     ?
_chemical_formula_moiety     'C27 H22 Ag3 N9 O11 S3'
_chemical_formula_sum     'C27 H22 Ag3 N9 O11 S3'
_chemical_formula_iupac     '[Ag3 (C9 H6 N3 O3 S)3 (H2 O)2]'
_chemical_formula_weight     1068.36
_chemical_melting_point     ?
_symmetry_cell_setting     orthorhombic
_symmetry_space_group_name_H-M     'P n m a'
_symmetry_space_group_name_Hall     '-P 2ac 2n'
loop_
    _symmetry_equiv_pos_as_xyz
    'x, y, z'
    '-x+1/2, -y, z+1/2'
    '-x, y+1/2, -z'
    'x+1/2, -y+1/2, -z+1/2'
    '-x, -y, -z'
    'x-1/2, y, -z-1/2'
    'x, -y-1/2, z'
    '-x-1/2, y-1/2, z-1/2'
_cell_length_a     19.0738(16)
_cell_length_b     19.9598(17)
_cell_length_c     8.6372(7)
_cell_angle_alpha     90.00
_cell_angle_beta     90.00
_cell_angle_gamma     90.00
_cell_volume     3288.3(5)
_cell_formula_units_Z     4
_cell_measurement_reflns_used     3327
_cell_measurement_theta_min     2.1
_cell_measurement_theta_max     26.0
_cell_measurement_temperature     291(2)
_exptl_crystal_description     block
_exptl_crystal_colour     colourless
_exptl_crystal_size_max     0.30
_exptl_crystal_size_mid     0.24
_exptl_crystal_size_min     0.22
_exptl_crystal_density_diffrn     2.158
_exptl_crystal_density_meas     ?
_exptl_crystal_density_method     'not measured'
_exptl_crystal_F_000     2096
_exptl_absorpt_coefficient_mu     2.036
_exptl_absorpt_correction_type     multi-scan
_exptl_absorpt_process_details     '(SADABS; Bruker, 2000)'
_exptl_absorpt_correction_T_min     0.56
_exptl_absorpt_correction_T_max     0.64
_exptl_special_details
;
The structure was solved by direct methods (Bruker, 2000) and successive
difference Fourier syntheses.
;
_diffrn_ambient_temperature     291(2)
_diffrn_radiation_type     MoK\a
_diffrn_radiation_wavelength     0.71073
_diffrn_radiation_source     'fine-focus sealed tube'
_diffrn_radiation_monochromator     graphite
_diffrn_measurement_device_type     'Bruker SMART CCD area-detector'
_diffrn_measurement_method     '\f and \w scan'
_diffrn_detector_area_resol_mean     ?
_diffrn_reflns_number     16896
_diffrn_reflns_av_R_equivalents     0.0620
_diffrn_reflns_av_sigmaI/netI     0.0527
_diffrn_reflns_theta_min     2.14
_diffrn_reflns_theta_max     26.00
_diffrn_reflns_theta_full     26.00
_diffrn_measured_fraction_theta_max     0.997
_diffrn_measured_fraction_theta_full     0.997
_diffrn_reflns_limit_h_min     -15
_diffrn_reflns_limit_h_max     23
_diffrn_reflns_limit_k_min     -24
_diffrn_reflns_limit_k_max     24
_diffrn_reflns_limit_l_min     -10
_diffrn_reflns_limit_l_max     10
_diffrn_standards_number     ?
_diffrn_standards_interval_count     ?
_diffrn_standards_interval_time     ?
_diffrn_standards_decay_%     ?
_refine_special_details
;
Refinement of <i>F</i>^2^ against ALL reflections. The weighted <i>R</i>-factor
<i>wR</i> and goodness of fit <i>S</i> are based on <i>F</i>^2^, conventional
<i>R</i>-factors <i>R</i> are based on <i>F</i>, with <i>F</i> set to zero for
negative <i>F</i>^2^. The threshold expression of <i>F</i>^2^ >
\s(<i>F</i>^2^) is used only for calculating <i>R</i>-factors(gt) <i>etc</i>.
and is not relevant to the choice of reflections for refinement.
<i>R</i>-factors based on <i>F</i>^2^ are statistically about twice as large
as those based on <i>F</i>, and <i>R</i>- factors based on ALL data will be
even larger.
;
_reflns_number_total     3327
_reflns_number_gt     2555
_reflns_threshold_expression     I>2\s(I)
_refine_ls_structure_factor_coef     Fsqd
_refine_ls_matrix_type     full
_refine_ls_R_factor_all     0.0742
_refine_ls_R_factor_gt     0.0517
_refine_ls_wR_factor_gt     0.1130
_refine_ls_wR_factor_ref     0.1186
_refine_ls_goodness_of_fit_ref     1.072
_refine_ls_restrained_S_all     1.072
_refine_ls_number_reflns     3327
_refine_ls_number_parameters     274
_refine_ls_number_restraints     0
_refine_ls_hydrogen_treatment     constr
_refine_ls_weighting_scheme     calc
_refine_ls_weighting_details
             'calc w=1/[\s^2^(Fo^2^)+(0.06P)^2^+1.55P] where P=(Fo^2^+2Fc^2^)/3'
_atom_sites_solution_hydrogens     geom
_atom_sites_solution_primary     direct
_atom_sites_solution_secondary     difmap
_refine_ls_shift/su_max     0.000
_refine_ls_shift/su_mean     0.000
_refine_diff_density_max     0.798
_refine_diff_density_min     -1.247
_refine_ls_extinction_method     none
_refine_ls_extinction_coef     ?
loop_
    _atom_type_symbol
    _atom_type_description
    _atom_type_scat_dispersion_real
    _atom_type_scat_dispersion_imag
    _atom_type_scat_source
    'C' 'C' 0.0033 0.0016
                         'International Tables Vol C Tables 4.2.6.8 and 6.1.1.4'
    'H' 'H' 0.0000 0.0000
                         'International Tables Vol C Tables 4.2.6.8 and 6.1.1.4'
    'N' 'N' 0.0061 0.0033
                         'International Tables Vol C Tables 4.2.6.8 and 6.1.1.4'
    'O' 'O' 0.0106 0.0060
                         'International Tables Vol C Tables 4.2.6.8 and 6.1.1.4'
    'S' 'S' 0.1246 0.1234
                         'International Tables Vol C Tables 4.2.6.8 and 6.1.1.4'
    'Ag' 'Ag' -0.8971 1.1015
                         'International Tables Vol C Tables 4.2.6.8 and 6.1.1.4'
_computing_data_collection     'SMART (Bruker, 2000)'
_computing_cell_refinement     'SAINT (Bruker, 2000)'
_computing_data_reduction     'SAINT (Bruker, 2000)'
_computing_structure_solution     'SHELXTL (Sheldrick, 2008)'
_computing_structure_refinement     'SHELXTL (Sheldrick, 2008)'
_computing_molecular_graphics     'SHELXTL (Sheldrick, 2008)'
_computing_publication_material     'SHELXTL (Sheldrick, 2008)'
loop_
    _atom_site_type_symbol
    _atom_site_label
    _atom_site_fract_x
    _atom_site_fract_y
    _atom_site_fract_z
    _atom_site_U_iso_or_equiv
    _atom_site_adp_type
    _atom_site_calc_flag
    _atom_site_refinement_flags
    _atom_site_occupancy
    _atom_site_symmetry_multiplicity
    _atom_site_disorder_assembly
    _atom_site_disorder_group
    Ag Ag1 0.13631(3) 0.41025(2) 0.94740(6) 0.03754(16) Uani d . 1 1 . .
    Ag Ag2 0.17483(3) 0.2500 0.82162(8) 0.03481(19) Uani d S 1 2 . .
    C C1 0.2943(4) 0.4436(3) 0.8566(7) 0.0408(15) Uani d . 1 1 . .
    H H1 0.2986 0.4544 0.9609 0.049 Uiso calc R 1 1 . .
    C C2 0.3536(4) 0.4436(3) 0.7610(7) 0.0374(14) Uani d . 1 1 . .
    H H2 0.3972 0.4546 0.8018 0.045 Uiso calc R 1 1 . .
    C C3 0.3474(4) 0.4272(3) 0.6065(8) 0.0381(15) Uani d . 1 1 . .
    C C4 0.2242(3) 0.4108(3) 0.6403(7) 0.0335(13) Uani d . 1 1 . .
    C C5 0.4053(4) 0.4241(3) 0.4987(8) 0.0384(14) Uani d . 1 1 . .
    C C6 0.3956(3) 0.4261(3) 0.3385(8) 0.0396(15) Uani d . 1 1 . .
    H H6 0.3507 0.4293 0.2971 0.047 Uiso calc R 1 1 . .
    C C7 0.4540(3) 0.4234(3) 0.2411(7) 0.0326(13) Uani d . 1 1 . .
    H H7 0.4479 0.4252 0.1344 0.039 Uiso calc R 1 1 . .
    C C8 0.5201(3) 0.4181(3) 0.3014(7) 0.0392(14) Uani d . 1 1 . .
    H H8 0.5587 0.4162 0.2357 0.047 Uiso calc R 1 1 . .
    C C9 0.4730(3) 0.4183(3) 0.5592(7) 0.0351(14) Uani d . 1 1 . .
    H H9 0.4795 0.4163 0.6658 0.042 Uiso calc R 1 1 . .
    C C10 0.2727(5) 0.2500 0.5262(11) 0.044(2) Uani d S 1 2 . .
    H H10 0.2316 0.2500 0.4683 0.053 Uiso calc SR 1 2 . .
    C C11 0.3369(4) 0.2500 0.4532(10) 0.0311(18) Uani d S 1 2 . .
    H H11 0.3390 0.2500 0.3456 0.037 Uiso calc SR 1 2 . .
    C C12 0.3972(4) 0.2500 0.5375(10) 0.0330(19) Uani d S 1 2 . .
    C C13 0.3317(5) 0.2500 0.7715(10) 0.0348(19) Uani d S 1 2 . .
    C C14 0.4694(4) 0.2500 0.4665(9) 0.0329(19) Uani d S 1 2 . .
    C C15 0.4792(5) 0.2500 0.3072(11) 0.041(2) Uani d S 1 2 . .
    H H15 0.4407 0.2500 0.2410 0.049 Uiso calc SR 1 2 . .
    C C16 0.5466(5) 0.2500 0.2474(11) 0.044(2) Uani d S 1 2 . .
    H H16 0.5530 0.2500 0.1406 0.053 Uiso calc SR 1 2 . .
    C C17 0.6043(5) 0.2500 0.3432(9) 0.0337(19) Uani d S 1 2 . .
    H H17 0.6493 0.2500 0.3022 0.040 Uiso calc SR 1 2 . .
    C C18 0.5278(5) 0.2500 0.5643(11) 0.0345(19) Uani d S 1 2 . .
    H H18 0.5216 0.2500 0.6712 0.041 Uiso calc SR 1 2 . .
    N N1 0.2295(3) 0.4278(3) 0.7962(6) 0.0409(13) Uani d . 1 1 . .
    N N2 0.2817(3) 0.4101(3) 0.5462(6) 0.0421(13) Uani d . 1 1 . .
    N N3 0.5297(3) 0.4155(2) 0.4619(6) 0.0323(11) Uani d . 1 1 . .
    N N4 0.2698(4) 0.2500 0.6895(8) 0.0366(17) Uani d S 1 2 . .
    N N5 0.3958(4) 0.2500 0.6979(9) 0.0358(17) Uani d S 1 2 . .
    N N6 0.5937(4) 0.2500 0.5036(9) 0.0394(18) Uani d S 1 2 . .
    O O1 0.1096(2) 0.4554(2) 0.5436(5) 0.0450(12) Uani d . 1 1 . .
    O O2 0.1566(3) 0.3564(2) 0.4227(5) 0.0458(11) Uani d . 1 1 . .
    O O3 0.1103(2) 0.3505(2) 0.6811(5) 0.0432(11) Uani d . 1 1 . .
    O O4 0.2270(2) 0.3934(2) 1.1536(5) 0.0415(11) Uani d . 1 1 . .
    H H4B 0.2560 0.3560 1.1266 0.062 Uiso d R 1 1 . .
    H H4C 0.2041 0.3848 1.2506 0.062 Uiso d R 1 1 . .
    O O5 0.2702(5) 0.2734(5) 1.0142(10) 0.045(2) Uani d P 0.50 1 . .
    O O6 0.3935(6) 0.2966(6) 1.0009(12) 0.048(3) Uani d P 0.50 1 . .
    O O7 0.3524(6) 0.1854(5) 1.0227(10) 0.039(2) Uani d P 0.50 1 . .
    S S1 0.14301(9) 0.39214(9) 0.5640(2) 0.0420(4) Uani d . 1 1 . .
    S S2 0.33833(12) 0.2500 0.9713(3) 0.0387(5) Uani d S 1 2 . .
loop_
    _atom_site_aniso_label
    _atom_site_aniso_U_11
    _atom_site_aniso_U_22
    _atom_site_aniso_U_33
    _atom_site_aniso_U_12
    _atom_site_aniso_U_13
    _atom_site_aniso_U_23
    Ag1 0.0395(3) 0.0334(3) 0.0398(3) -0.0030(2) 0.0070(2) -0.0051(2)
    Ag2 0.0272(3) 0.0338(3) 0.0434(4) 0.000 0.0094(3) 0.000
    C1 0.048(4) 0.038(4) 0.036(3) -0.009(3) -0.012(3) -0.004(3)
    C2 0.037(4) 0.042(3) 0.033(3) 0.000(3) 0.010(3) -0.005(3)
    C3 0.036(4) 0.037(3) 0.041(3) 0.004(3) 0.007(3) 0.004(3)
    C4 0.037(3) 0.029(3) 0.034(3) -0.001(3) 0.007(3) -0.007(2)
    C5 0.046(4) 0.029(3) 0.040(3) 0.001(3) -0.004(3) -0.005(3)
    C6 0.029(3) 0.051(4) 0.038(3) 0.003(3) 0.006(3) 0.002(3)
    C7 0.043(4) 0.029(3) 0.026(3) 0.002(3) 0.011(3) 0.003(2)
    C8 0.033(3) 0.047(4) 0.037(3) -0.004(3) 0.000(3) 0.002(3)
    C9 0.047(4) 0.027(3) 0.032(3) -0.003(3) 0.010(3) 0.001(2)
    C10 0.032(5) 0.063(7) 0.037(5) 0.000 0.002(4) 0.000
    C11 0.026(4) 0.030(4) 0.037(5) 0.000 -0.010(3) 0.000
    C12 0.027(5) 0.040(5) 0.033(5) 0.000 -0.004(3) 0.000
    C13 0.031(5) 0.034(4) 0.039(5) 0.000 0.008(4) 0.000
    C14 0.031(5) 0.036(5) 0.032(4) 0.000 -0.019(3) 0.000
    C15 0.038(5) 0.035(5) 0.050(6) 0.000 -0.015(4) 0.000
    C16 0.040(6) 0.058(6) 0.035(5) 0.000 -0.013(4) 0.000
    C17 0.040(5) 0.040(5) 0.021(4) 0.000 0.006(3) 0.000
    C18 0.034(5) 0.030(4) 0.040(5) 0.000 -0.019(4) 0.000
    N1 0.039(3) 0.048(3) 0.036(3) 0.001(2) 0.001(2) -0.010(2)
    N2 0.048(3) 0.045(3) 0.034(3) 0.008(3) -0.007(2) 0.003(2)
    N3 0.025(3) 0.028(3) 0.044(3) -0.002(2) -0.004(2) -0.002(2)
    N4 0.047(5) 0.034(4) 0.029(4) 0.000 -0.022(3) 0.000
    N5 0.036(4) 0.034(4) 0.038(4) 0.000 -0.011(3) 0.000
    N6 0.035(4) 0.049(5) 0.035(4) 0.000 -0.006(3) 0.000
    O1 0.048(3) 0.050(3) 0.038(2) 0.016(2) -0.010(2) 0.011(2)
    O2 0.046(3) 0.042(3) 0.049(3) -0.007(2) 0.001(2) -0.014(2)
    O3 0.045(3) 0.049(3) 0.036(2) -0.019(2) -0.008(2) 0.017(2)
    O4 0.043(3) 0.053(3) 0.029(2) -0.005(2) -0.0050(19) 0.0173(19)
    O5 0.039(5) 0.051(6) 0.045(5) 0.013(4) -0.004(4) -0.009(4)
    O6 0.033(6) 0.069(8) 0.042(6) -0.016(5) -0.009(5) -0.010(5)
    O7 0.054(7) 0.039(5) 0.025(5) -0.004(5) 0.004(4) -0.003(4)
    S1 0.0421(10) 0.0402(9) 0.0438(9) -0.0010(7) -0.0005(7) 0.0014(7)
    S2 0.0260(11) 0.0504(14) 0.0396(12) 0.000 0.0029(9) 0.000
_geom_special_details
;
All e.s.d.'s (except the e.s.d. in the dihedral angle between two l.s. planes)
are estimated using the full covariance matrix. The cell e.s.d.'s are taken
into account individually in the estimation of e.s.d.'s in distances, angles
and torsion angles; correlations between e.s.d.'s in cell parameters are only
used when they are defined by crystal symmetry. An approximate (isotropic)
treatment of cell e.s.d.'s is used for estimating e.s.d.'s involving l.s.
planes.
;
loop_
    _geom_bond_atom_site_label_1
    _geom_bond_atom_site_label_2
    _geom_bond_site_symmetry_2
    _geom_bond_distance
    _geom_bond_publ_flag
    Ag1 N3 6_557 2.182(5) ?
    Ag1 N1 . 2.234(6) ?
    Ag1 O4 . 2.505(4) ?
    Ag2 N4 . 2.140(8) ?
    Ag2 N6 6_557 2.162(8) ?
    Ag2 O5 . 2.508(9) ?
    Ag2 O5 7_565 2.508(9) ?
    C1 N1 . 1.378(8) ?
    C1 C2 . 1.400(9) ?
    C1 H1 . 0.9300 ?
    C2 C3 . 1.380(9) ?
    C2 H2 . 0.9300 ?
    C3 N2 . 1.401(9) ?
    C3 C5 . 1.445(9) ?
    C4 N2 . 1.364(8) ?
    C4 N1 . 1.392(8) ?
    C4 S1 . 1.724(6) ?
    C5 C6 . 1.396(9) ?
    C5 C9 . 1.397(9) ?
    C6 C7 . 1.397(9) ?
    C6 H6 . 0.9300 ?
    C7 C8 . 1.368(9) ?
    C7 H7 . 0.9300 ?
    C8 N3 . 1.399(8) ?
    C8 H8 . 0.9300 ?
    C9 N3 . 1.371(8) ?
    C9 H9 . 0.9300 ?
    C10 C11 . 1.377(12) ?
    C10 N4 . 1.412(11) ?
    C10 H10 . 0.9300 ?
    C11 C12 . 1.362(11) ?
    C11 H11 . 0.9300 ?
    C12 N5 . 1.386(11) ?
    C12 C14 . 1.508(13) ?
    C13 N5 . 1.377(12) ?
    C13 N4 . 1.377(11) ?
    C13 S2 . 1.730(9) ?
    C14 C15 . 1.389(13) ?
    C14 C18 . 1.397(11) ?
    C15 C16 . 1.386(14) ?
    C15 H15 . 0.9300 ?
    C16 C17 . 1.376(13) ?
    C16 H16 . 0.9300 ?
    C17 N6 . 1.400(11) ?
    C17 H17 . 0.9300 ?
    C18 N6 . 1.363(12) ?
    C18 H18 . 0.9300 ?
    N3 Ag1 6_657 2.182(5) ?
    N6 Ag2 6_657 2.162(8) ?
    O1 S1 . 1.424(5) ?
    O2 S1 . 1.438(5) ?
    O3 S1 . 1.449(4) ?
    O4 H4B . 0.9600 ?
    O4 H4C . 0.9600 ?
    O5 O5 7_565 0.934(18) ?
    O5 S2 . 1.431(9) ?
    O5 O7 7_565 1.773(14) ?
    O6 O7 7_565 0.882(12) ?
    O6 S2 . 1.428(10) ?
    O7 O6 7_565 0.882(12) ?
    O7 S2 . 1.389(10) ?
    O7 O5 7_565 1.773(14) ?
    S2 O7 7_565 1.389(10) ?
    S2 O6 7_565 1.428(10) ?
    S2 O5 7_565 1.431(9) ?
loop_
    _geom_contact_atom_site_label_1
    _geom_contact_atom_site_label_2
    _geom_contact_distance
    _geom_contact_site_symmetry_1
    _geom_contact_site_symmetry_2
    _geom_contact_publ_flag
    Cg1 Cg1 3.621(7) . 7_565 ?
    Cg2 Cg2 3.721(3) . 7_565 ?
loop_
    _geom_angle_atom_site_label_1
    _geom_angle_atom_site_label_2
    _geom_angle_atom_site_label_3
    _geom_angle_site_symmetry_1
    _geom_angle_site_symmetry_3
    _geom_angle
    _geom_angle_publ_flag
    N3 Ag1 N1 6_557 . 160.8(2) ?
    N3 Ag1 O4 6_557 . 113.25(17) ?
    N1 Ag1 O4 . . 83.53(17) ?
    N4 Ag2 N6 . 6_557 167.9(3) ?
    N4 Ag2 O5 . . 74.9(3) ?
    N6 Ag2 O5 6_557 . 93.2(3) ?
    N4 Ag2 O5 . 7_565 74.9(3) ?
    N6 Ag2 O5 6_557 7_565 93.2(3) ?
    O5 Ag2 O5 . 7_565 21.5(4) ?
    N1 C1 C2 . . 120.0(5) ?
    N1 C1 H1 . . 120.0 ?
    C2 C1 H1 . . 120.0 ?
    C3 C2 C1 . . 120.1(6) ?
    C3 C2 H2 . . 119.9 ?
    C1 C2 H2 . . 119.9 ?
    C2 C3 N2 . . 119.6(6) ?
    C2 C3 C5 . . 124.6(6) ?
    N2 C3 C5 . . 115.7(6) ?
    N2 C4 N1 . . 121.4(6) ?
    N2 C4 S1 . . 119.5(4) ?
    N1 C4 S1 . . 119.2(5) ?
    C6 C5 C9 . . 119.7(6) ?
    C6 C5 C3 . . 122.4(6) ?
    C9 C5 C3 . . 117.9(6) ?
    C5 C6 C7 . . 119.3(6) ?
    C5 C6 H6 . . 120.3 ?
    C7 C6 H6 . . 120.3 ?
    C8 C7 C6 . . 120.6(6) ?
    C8 C7 H7 . . 119.7 ?
    C6 C7 H7 . . 119.7 ?
    C7 C8 N3 . . 120.0(6) ?
    C7 C8 H8 . . 120.0 ?
    N3 C8 H8 . . 120.0 ?
    N3 C9 C5 . . 120.2(6) ?
    N3 C9 H9 . . 119.9 ?
    C5 C9 H9 . . 119.9 ?
    C11 C10 N4 . . 119.5(9) ?
    C11 C10 H10 . . 120.2 ?
    N4 C10 H10 . . 120.2 ?
    C12 C11 C10 . . 120.4(8) ?
    C12 C11 H11 . . 119.8 ?
    C10 C11 H11 . . 119.8 ?
    C11 C12 N5 . . 121.2(8) ?
    C11 C12 C14 . . 123.7(8) ?
    N5 C12 C14 . . 115.1(7) ?
    N5 C13 N4 . . 121.5(8) ?
    N5 C13 S2 . . 113.3(7) ?
    N4 C13 S2 . . 125.1(7) ?
    C15 C14 C18 . . 119.5(9) ?
    C15 C14 C12 . . 121.7(7) ?
    C18 C14 C12 . . 118.8(8) ?
    C16 C15 C14 . . 119.6(8) ?
    C16 C15 H15 . . 120.2 ?
    C14 C15 H15 . . 120.2 ?
    C17 C16 C15 . . 121.1(9) ?
    C17 C16 H16 . . 119.4 ?
    C15 C16 H16 . . 119.4 ?
    C16 C17 N6 . . 118.7(8) ?
    C16 C17 H17 . . 120.6 ?
    N6 C17 H17 . . 120.6 ?
    N6 C18 C14 . . 120.1(8) ?
    N6 C18 H18 . . 119.9 ?
    C14 C18 H18 . . 119.9 ?
    C1 N1 C4 . . 119.2(5) ?
    C1 N1 Ag1 . . 121.9(4) ?
    C4 N1 Ag1 . . 118.0(4) ?
    C4 N2 C3 . . 119.7(5) ?
    C9 N3 C8 . . 120.2(5) ?
    C9 N3 Ag1 . 6_657 121.2(4) ?
    C8 N3 Ag1 . 6_657 118.6(4) ?
    C13 N4 C10 . . 118.7(8) ?
    C13 N4 Ag2 . . 116.8(5) ?
    C10 N4 Ag2 . . 124.5(6) ?
    C13 N5 C12 . . 118.7(7) ?
    C18 N6 C17 . . 120.9(8) ?
    C18 N6 Ag2 . 6_657 113.0(6) ?
    C17 N6 Ag2 . 6_657 126.0(6) ?
    Ag1 O4 H4B . . 109.3 ?
    Ag1 O4 H4C . . 109.4 ?
    H4B O4 H4C . . 109.5 ?
    O5 O5 S2 7_565 . 70.9(4) ?
    O5 O5 O7 7_565 7_565 117.6(4) ?
    S2 O5 O7 . 7_565 50.0(4) ?
    O5 O5 Ag2 7_565 . 79.3(2) ?
    S2 O5 Ag2 . . 115.2(5) ?
    O7 O5 Ag2 7_565 . 139.1(6) ?
    O7 O6 S2 7_565 . 69.4(9) ?
    O6 O7 S2 7_565 . 74.2(10) ?
    O6 O7 O5 7_565 7_565 126.1(12) ?
    S2 O7 O5 . 7_565 52.1(4) ?
    O1 S1 O2 . . 114.5(3) ?
    O1 S1 O3 . . 113.7(3) ?
    O2 S1 O3 . . 112.7(3) ?
    O1 S1 C4 . . 104.9(3) ?
    O2 S1 C4 . . 105.7(3) ?
    O3 S1 C4 . . 104.1(3) ?
    O7 S2 O7 7_565 . 136.2(8) ?
    O7 S2 O6 . . 113.9(8) ?
    O7 S2 O6 7_565 7_565 113.9(8) ?
    O6 S2 O6 . 7_565 81.3(10) ?
    O7 S2 O5 7_565 7_565 113.3(6) ?
    O7 S2 O5 . 7_565 77.9(6) ?
    O6 S2 O5 . 7_565 146.8(6) ?
    O6 S2 O5 7_565 7_565 114.3(6) ?
    O7 S2 O5 7_565 . 77.9(6) ?
    O7 S2 O5 . . 113.3(6) ?
    O6 S2 O5 . . 114.3(6) ?
    O6 S2 O5 7_565 . 146.8(6) ?
    O7 S2 C13 7_565 . 109.4(4) ?
    O7 S2 C13 . . 109.4(4) ?
    O6 S2 C13 . . 103.4(5) ?
    O6 S2 C13 7_565 . 103.4(5) ?
    O5 S2 C13 7_565 . 101.1(5) ?
    O5 S2 C13 . . 101.1(5) ?
loop_
    _geom_hbond_atom_site_label_D
    _geom_hbond_atom_site_label_H
    _geom_hbond_atom_site_label_A
    _geom_hbond_site_symmetry_A
    _geom_hbond_distance_DH
    _geom_hbond_distance_HA
    _geom_hbond_distance_DA
    _geom_hbond_angle_DHA
    O4 H4C O2 1_556 0.96 1.83 2.784(6) 171
data_global
_journal_date_recd_electronic     2011-05-27
_journal_date_accepted     2011-07-04
_journal_name_full     'Acta Crystallographica, Section E'
_journal_year     2011
_journal_volume     67
_journal_issue      8
_journal_page_first     m1067
_journal_page_last     m1068
_journal_paper_category     QM
_journal_coeditor_code     CV5105
_publ_contact_author_name     'Xia Liu'
_publ_contact_author_address
;
Department of City Science,
Jiangsu city vocation college,
Nanjing,210003,
People's Republic of China
;
_publ_contact_author_email     liuxia1107@hotmail.com
_publ_contact_author_fax     '86 025 86496576'
_publ_contact_author_phone     '86 025 86496576'
_publ_section_title
;\
Poly[aquabis[\m~3~-4-(3-pyridyl)pyrimidine-2-sulfonato-\k^4^<i>N</i>^4^:\
<i>N</i>^1^,<i>O</i>:<i>O</i>][\m~2~-4-(3-pyridyl)pyrimidine-2-sulfonato-\
\k^3^<i>N</i>^4^:<i>N</i>^1^,<i>O</i>]trisilver(I)]
;
loop_
    _publ_author_name
    _publ_author_footnote
    _publ_author_address
    'Xia Liu' .
;
Department of City Science,
Jiangsu City Vocation College,
Nanjing 210003,
People's Republic of China
;
    'Dahua Hu' .
;
Department of City Science,
Jiangsu City Vocation College,
Nanjing 210003,
People's Republic of China
;
