# Supplementary material for: Poly[aqua­bis­[μ3-4-(3-pyrid­yl)pyrimidine-2-sulfonato-κ4 N 4:N 1,O:O][μ2-4-(3-pyrid­yl)pyrimidine-2-sulfonato-κ3 N 4:N 1,O]tris­ilver(I)]
Source: Acta Crystallogr Sect E Struct Rep Online. 2011 Jul 9;67(Pt 8):m1067–8. doi: 10.1107/S1600536811026626 (PMC3212147; doi:10.1107/S1600536811026626)
Supplement: Supplementary file 2 [file e-67-m1067-Isup2.hkl]

# 
# h,k,l, Fc-squared, Fo-squared, sigma(Fo-squared) and status flag 
# 
data_I
_shelx_title ' 1 in Pnma' 
_shelx_refln_list_code          4 
_shelx_F_calc_maximum     1117.44 
_exptl_crystal_F_000      2096.00 
_reflns_d_resolution_high  0.8107 
 
loop_ 
 _symmetry_equiv_pos_as_xyz 
 'x, y, z' 
 '-x+1/2, -y, z+1/2' 
 '-x, y+1/2, -z' 
 'x+1/2, -y+1/2, -z+1/2' 
 '-x, -y, -z' 
 'x-1/2, y, -z-1/2' 
 'x, -y-1/2, z' 
 '-x-1/2, y-1/2, z-1/2' 
 
_cell_length_a    19.0738 
_cell_length_b    19.9598 
_cell_length_c     8.6372 
_cell_angle_alpha  90.000 
_cell_angle_beta   90.000 
_cell_angle_gamma  90.000 
 
_shelx_F_squared_multiplier     1.000 
 
loop_ 
 _refln_index_h 
 _refln_index_k 
 _refln_index_l 
 _refln_F_squared_calc 
 _refln_F_squared_meas 
 _refln_F_squared_sigma 
 _refln_observed_status 
   2   0   0    70255.13    65864.44    638.41 o 
   4   0   0   249335.98   234422.02   1021.00 o 
   6   0   0    81207.34    77145.21   1265.49 o 
   8   0   0    90569.11    85396.02   4224.34 o 
  10   0   0    42758.73    41087.30    798.42 o 
  12   0   0     4615.48     4982.63    117.50 o 
  14   0   0      966.78     2415.41    745.20 o 
  16   0   0     8955.75     9948.04    568.65 o 
  18   0   0      410.23     1755.04    663.34 o 
  20   0   0     2049.33     2417.79    461.83 o 
   2   1   0    77718.98    72841.62    167.52 o 
   4   1   0    19604.20    18368.59    390.23 o 
   6   1   0    17789.92    18589.97    533.27 o 
   8   1   0    23157.29    22099.09    885.04 o 
  10   1   0      303.77      600.87    251.98 o 
  12   1   0      686.50     1001.11    153.43 o 
  14   1   0     2817.23     3178.72    280.28 o 
  16   1   0      641.23      701.89    110.03 o 
  18   1   0     5643.51     5303.25    241.49 o 
  20   1   0     4801.54     5177.50    273.93 o 
   2   2   0     6480.27     6525.84    434.13 o 
   4   2   0      691.77      779.26    196.57 o 
   6   2   0    12808.65    12005.34    358.86 o 
   8   2   0    43710.40    38880.46    881.92 o 
  10   2   0     1264.85     1785.78    181.79 o 
  12   2   0    40765.44    36650.34    963.03 o 
  14   2   0    30743.09    27171.35    489.96 o 
  16   2   0      444.72      710.83    225.40 o 
  18   2   0    12052.70    11660.35    543.91 o 
  20   2   0     2325.18     2356.52    349.62 o 
  22   2   0      251.18      330.52    470.88 o 
   2   3   0   112989.38   107115.09    413.26 o 
   4   3   0    10183.42    10523.31    376.40 o 
   6   3   0   100488.28    98097.74   1270.91 o 
   8   3   0     8094.72     9795.61    450.29 o 
  10   3   0   134464.31   127431.44   1129.28 o 
  12   3   0    65719.26    61336.38    512.46 o 
  14   3   0       98.83      457.11    255.37 o 
  16   3   0    20471.39    19502.26    413.72 o 
  18   3   0      177.18      688.32    186.73 o 
  20   3   0     4396.50     7237.56    457.30 o 
  22   3   0     1055.27     1095.70    113.19 o 
   0   4   0     8345.11     9200.28    212.80 o 
   2   4   0       23.68       88.12    125.48 o 
   4   4   0    16912.10    16778.58    819.38 o 
   6   4   0      808.00      850.59    235.13 o 
   8   4   0    79761.89    75112.35   1700.42 o 
  10   4   0    18786.74    17390.79    345.62 o 
  12   4   0    39141.25    35818.89   1267.09 o 
  14   4   0    50960.63    47052.02    478.46 o 
  16   4   0      155.14      275.20    566.51 o 
  18   4   0    16518.27    15717.25    564.41 o 
  20   4   0     2108.18     2937.31    809.72 o 
  22   4   0     1167.55     1313.03    199.22 o 
   2   5   0     3649.79     4219.69    471.07 o 
   4   5   0      252.79      498.41    281.96 o 
   6   5   0        3.89      135.22    146.72 o 
   8   5   0     2392.11     3370.02    467.60 o 
  10   5   0     1944.60     1728.53    157.80 o 
  12   5   0     3229.96     3421.56    245.28 o 
  14   5   0     3273.02     2971.89    113.78 o 
  16   5   0      299.72      294.69    299.27 o 
  18   5   0     9791.85    10760.00    816.31 o 
  20   5   0     2278.94     2304.65    266.32 o 
  22   5   0     1972.34     1944.42    463.70 o 
   0   6   0  1248675.13  1128650.87    543.32 o 
   2   6   0    17425.34    18221.15    672.36 o 
   4   6   0    36116.32    33733.82    228.36 o 
   6   6   0    48900.98    44769.59    909.25 o 
   8   6   0    18156.71    17971.44    851.36 o 
  10   6   0    26345.36    27145.91    409.18 o 
  12   6   0     1872.55     2722.96    239.04 o 
  14   6   0      727.68      991.60    120.58 o 
  16   6   0     2746.26     2489.54    840.81 o 
  18   6   0     1603.11     1885.00    208.27 o 
  20   6   0     4172.69     3573.12    552.38 o 
  22   6   0     6324.99     6353.05   1374.16 o 
   2   7   0   116117.69   112713.86    319.20 o 
   4   7   0    38813.82    36211.30    574.80 o 
   6   7   0    15066.28    15322.93    409.39 o 
   8   7   0    34177.50    30948.14    645.25 o 
  10   7   0     2401.94     2541.00    124.54 o 
  12   7   0    10311.14    10551.72   1019.68 o 
  14   7   0     2316.88     2486.74    130.94 o 
  16   7   0     6521.87     8247.26    611.24 o 
  18   7   0     2085.34     2507.76    512.95 o 
  20   7   0     8823.66     8154.79    373.54 o 
  22   7   0      117.17      449.57    644.93 o 
   0   8   0    16754.40    16132.19    258.08 o 
   2   8   0    13812.19    13162.83    375.80 o 
   4   8   0      480.30     1074.18    219.91 o 
   6   8   0    17888.82    17945.46    420.86 o 
   8   8   0    12590.54    13931.93    280.04 o 
  10   8   0     1076.78     1289.23    135.60 o 
  12   8   0    18789.74    19148.87    425.52 o 
  14   8   0     7230.32     6525.89    187.90 o 
  16   8   0      200.84      449.20    485.56 o 
  18   8   0     3663.06     3474.82    908.16 o 
  20   8   0     1946.47     1896.57    330.52 o 
  22   8   0       82.35      271.37    238.58 o 
   2   9   0     1485.48     1948.98    494.74 o 
   4   9   0      729.34      806.78     82.27 o 
   6   9   0    15391.94    18405.49    529.47 o 
   8   9   0     4173.62     4461.08    244.56 o 
  10   9   0    49637.44    47293.24    310.37 o 
  12   9   0    32228.07    31981.44    566.33 o 
  14   9   0     1220.22     1337.41    108.66 o 
  16   9   0    19160.54    19371.26    364.65 o 
  18   9   0      411.86     1658.57    739.66 o 
  20   9   0     3586.35     4607.73    529.95 o 
   0  10   0     2799.63     3019.97    565.96 o 
   2  10   0      682.93      872.14    304.09 o 
   4  10   0     1712.31     2552.15    445.41 o 
   6  10   0     1019.92     1021.36    158.26 o 
   8  10   0    42451.21    40196.94    308.64 o 
  10  10   0    13023.65    12688.66    228.44 o 
  12  10   0    29276.28    27016.59    532.71 o 
  14  10   0    40436.87    36726.11    154.07 o 
  16  10   0     1152.16     1676.56    350.90 o 
  18  10   0    16059.26    15437.24    233.71 o 
  20  10   0      318.09      373.00    323.56 o 
   2  11   0      443.59      628.58    208.27 o 
   4  11   0      630.10      690.18     65.27 o 
   6  11   0     1055.57     1239.94    154.42 o 
   8  11   0       10.40      254.65    270.27 o 
  10  11   0     4790.90     4977.45    777.49 o 
  12  11   0     8213.90     7453.71    210.54 o 
  14  11   0      417.81      737.22    452.43 o 
  16  11   0     3292.17     3282.10    409.02 o 
  18  11   0     5234.67     4530.00    362.16 o 
  20  11   0        4.04       96.20    548.35 o 
   0  12   0   236129.55   221436.14   1023.26 o 
   2  12   0     1361.09     1565.30    785.68 o 
   4  12   0    14903.28    14888.29    299.61 o 
   6  12   0    25352.82    24703.01    527.42 o 
   8  12   0     2662.49     3231.83    378.01 o 
  10  12   0     8747.01     9011.52    233.11 o 
  12  12   0      105.94      338.35    237.45 o 
  14  12   0      461.83      307.55    237.45 o 
  16  12   0      291.88      267.77    239.35 o 
  18  12   0      251.21      604.93    307.39 o 
  20  12   0     4186.09     4617.00    675.86 o 
   2  13   0    50740.46    49911.09    894.22 o 
   4  13   0    11403.50    11504.70    488.46 o 
   6  13   0     8847.59     9720.79    352.10 o 
   8  13   0    11396.70    11991.35    783.29 o 
  10  13   0     2375.47     2615.97    156.33 o 
  12  13   0     2922.73     3651.67    572.31 o 
  14  13   0     3041.89     3590.47    633.91 o 
  16  13   0     2981.77     4138.78    714.98 o 
  18  13   0     1728.49     1812.91    527.57 o 
   0  14   0    20499.38    22561.52   1068.54 o 
   2  14   0     7655.10     6991.61    382.92 o 
   4  14   0     4469.77     3927.97    227.37 o 
   6  14   0    11639.24    10636.48    234.57 o 
   8  14   0      931.48      896.63    182.64 o 
  10  14   0     1633.40     2652.39    790.96 o 
  12  14   0     2829.62     2903.93    255.81 o 
  14  14   0      461.54      552.20    405.65 o 
  16  14   0        3.48       48.30    111.99 o 
  18  14   0      381.04      264.70    134.40 o 
   2  15   0     5486.32     6558.85    354.04 o 
   4  15   0       62.86      105.97    106.32 o 
   6  15   0    11405.75    11637.98    167.31 o 
   8  15   0     1901.18     2220.75    470.34 o 
  10  15   0    15414.12    15279.12     91.20 o 
  12  15   0     7080.98     7034.82    915.03 o 
  14  15   0      589.36      815.78    124.84 o 
  16  15   0     6234.10     6416.84    293.07 o 
  18  15   0       11.06      155.82    206.59 o 
   0  16   0       34.30      525.21   1272.28 o 
   2  16   0      484.35      514.96    364.03 o 
   4  16   0     3903.57     4366.82    131.83 o 
   6  16   0     1056.92      831.14    223.24 o 
   8  16   0    21019.41    21164.12    338.30 o 
  10  16   0     2375.21     2884.80    169.68 o 
  12  16   0    14619.08    13897.92    236.73 o 
  14  16   0    12530.09    12400.09    709.63 o 
  16  16   0     1043.43     1168.69    242.02 o 
   2  17   0     3842.06     3874.01    613.67 o 
   4  17   0     1067.91      983.85     94.66 o 
   6  17   0     5605.88     5232.90    612.46 o 
   8  17   0      119.07      221.95    693.41 o 
  10  17   0     4239.79     3985.40    378.06 o 
  12  17   0     2674.94     2576.49    301.09 o 
  14  17   0        1.37       86.47    134.18 o 
  16  17   0     1111.32     1187.84    475.41 o 
   2  18   0        7.35       57.45    221.18 o 
   4  18   0     5212.48     5695.84    324.38 o 
   6  18   0     7120.56     7351.57    381.71 o 
   8  18   0      203.36      388.37     84.39 o 
  10  18   0      930.65     1057.43    882.52 o 
  12  18   0       37.32       17.66     65.60 o 
  14  18   0     1959.51     2158.75    570.25 o 
  16  18   0       88.69      252.43    549.24 o 
   2  19   0    22317.49    22334.29    330.85 o 
   4  19   0     2580.02     2539.69    304.08 o 
   6  19   0     5298.38     5605.79    115.46 o 
   8  19   0     3978.31     5233.86    627.30 o 
  10  19   0      497.40      648.18    348.27 o 
  12  19   0      228.21      347.15    213.88 o 
  14  19   0      941.73     1312.10    552.31 o 
   2  20   0     3223.03     3461.18    478.03 o 
   4  20   0     5343.37     5333.07    312.41 o 
   6  20   0     4884.55     5135.43    620.33 o 
   8  20   0       10.71       25.01    402.49 o 
  10  20   0      382.00      378.95    245.63 o 
  12  20   0      633.80      634.51    178.70 o 
   2  21   0      125.52      335.21    495.48 o 
   4  21   0      248.35      553.77    516.32 o 
   6  21   0     1822.51     2087.30     18.04 o 
   8  21   0       13.95      190.19    681.79 o 
  10  21   0     3855.01     4154.39    341.55 o 
  12  21   0      858.20     1071.60    527.82 o 
   0  22   0       15.25      108.66     54.33 o 
   4  22   0      979.37     1344.03    431.36 o 
   6  22   0      236.45      459.51    706.87 o 
   8  22   0     5696.10     6563.81    390.67 o 
  10  22   0      675.77      912.90    269.30 o 
   4  23   0      720.23      688.21    158.47 o 
   6  23   0     1583.49     1831.48    493.86 o 
   8  23   0       42.53       88.48    370.40 o 
   1   0   1    94837.70    88812.45   1188.36 o 
   2   0   1    42769.29    41940.51    535.54 o 
   3   0   1     1457.88     1788.33    218.96 o 
   4   0   1     4656.32     4930.91    140.64 o 
   5   0   1      332.51      449.50    207.93 o 
   6   0   1    13671.16    15044.56    202.96 o 
   7   0   1    11831.34    13424.41    404.53 o 
   8   0   1     4344.69     3936.99    214.31 o 
   9   0   1     3403.98     3345.85    203.44 o 
  10   0   1      783.24      708.45    145.12 o 
  11   0   1    11311.21    12551.84    879.33 o 
  12   0   1      358.33      529.76    169.73 o 
  13   0   1      975.48      782.50    206.74 o 
  14   0   1     1258.60     1382.86    332.09 o 
  15   0   1     1707.15     2677.20    279.41 o 
  16   0   1     2113.14     1808.93    218.90 o 
  17   0   1      745.91     1604.63    231.91 o 
  18   0   1     3832.83     3645.35    182.48 o 
  19   0   1    13389.50    13191.46    921.39 o 
  20   0   1     1063.43     1445.16    401.56 o 
  21   0   1      454.00      846.68   1199.84 o 
  22   0   1      826.62     1104.76    344.11 o 
  23   0   1     2927.60     2947.53   1122.87 o 
   0   1   1    75556.34    76434.99   2106.09 o 
   1   1   1    18605.60    17309.54    122.81 o 
   2   1   1    46414.49    43855.40    263.08 o 
   3   1   1     1175.23     1168.67     67.02 o 
   4   1   1    30651.16    29578.55    235.65 o 
   5   1   1    16668.41    16475.55    474.03 o 
   6   1   1    16972.76    17038.08    272.67 o 
   7   1   1     1930.68     1875.96    138.62 o 
   8   1   1      151.75      127.30     39.67 o 
   9   1   1     4225.80     4380.01    198.45 o 
  10   1   1       26.94       93.38     35.99 o 
  11   1   1      802.22      839.31     79.61 o 
  12   1   1     3062.76     3038.84    211.06 o 
  13   1   1      139.42      279.51     40.87 o 
  14   1   1     1650.70     1844.93    137.92 o 
  15   1   1      330.89      410.34    106.61 o 
  16   1   1      479.52      587.64     91.94 o 
  17   1   1     1572.35     1538.62    163.95 o 
  18   1   1      598.83      509.25    222.66 o 
  19   1   1       87.44      313.56    180.66 o 
  20   1   1     2310.64     2148.29    183.42 o 
  21   1   1     1869.97     1919.48    138.80 o 
  22   1   1      982.84     1144.43    464.27 o 
  23   1   1       56.17      430.13    688.21 o 
   1   2   1     3179.98     3073.61    141.95 o 
   2   2   1      736.38      708.87     95.42 o 
   3   2   1     5691.82     5352.04    225.73 o 
   4   2   1    21456.12    21204.79    212.91 o 
   5   2   1     2120.33     2398.93    107.11 o 
   6   2   1     8685.57     8278.16    297.34 o 
   7   2   1    16953.50    16907.11    437.54 o 
   8   2   1    12974.65    12774.92    672.32 o 
   9   2   1       82.45       77.26     83.96 o 
  10   2   1    12429.26    12348.14    664.21 o 
  11   2   1    17000.80    17019.18    278.98 o 
  12   2   1     6598.24     6343.31    802.82 o 
  13   2   1     3405.47     3408.32    168.77 o 
  14   2   1     1309.89     1546.07    187.76 o 
  15   2   1     2571.32     3116.30    166.13 o 
  16   2   1      380.67      499.94    146.28 o 
  17   2   1     1927.26     2193.65    183.93 o 
  18   2   1     1829.44     1790.16    198.25 o 
  19   2   1       42.41      133.70    191.49 o 
  20   2   1      186.35      441.51    267.79 o 
  21   2   1      179.24      217.18    117.65 o 
  22   2   1     1094.41     1856.36   1023.26 o 
  23   2   1       30.92      126.78     86.03 o 
   0   3   1      156.37      394.66    357.72 o 
   1   3   1     2039.13     2276.92    126.29 o 
   2   3   1      273.11      439.38    159.56 o 
   3   3   1      537.39      584.51     55.17 o 
   4   3   1     9342.25    12605.05    399.79 o 
   5   3   1      647.66      738.08    142.80 o 
   6   3   1     3862.56     3564.62    128.92 o 
   7   3   1     3926.01     3839.64     97.50 o 
   8   3   1    35622.64    32563.56    224.97 o 
   9   3   1    40092.09    38384.48    467.14 o 
  10   3   1     3313.82     2885.93    283.79 o 
  11   3   1     3217.56     3139.81    263.35 o 
  12   3   1    16121.95    15765.05    358.63 o 
  13   3   1    34505.75    33113.86    283.98 o 
  14   3   1    23662.49    21169.55    791.29 o 
  15   3   1      182.00      233.43     46.33 o 
  16   3   1       11.65       42.82     67.15 o 
  17   3   1    15542.33    15367.35    637.39 o 
  18   3   1     5891.52     7808.88    289.80 o 
  19   3   1     1951.64     2176.97     98.64 o 
  20   3   1     2197.67     1784.94    147.34 o 
  21   3   1     2543.95     2729.58    167.70 o 
  22   3   1       25.20      270.58    426.19 o 
  23   3   1      500.57     1462.45   1276.81 o 
   1   4   1      854.94      948.99     68.17 o 
   2   4   1     3588.35     3365.41    341.80 o 
   3   4   1      804.21      802.15     84.82 o 
   4   4   1    14975.26    14644.03    567.54 o 
   5   4   1     1912.49     2026.53    183.06 o 
   6   4   1    26955.13    24138.42    193.17 o 
   7   4   1     3146.99     3252.54    158.02 o 
   8   4   1     6979.44     7159.75    671.70 o 
   9   4   1     6502.16     5792.44     80.43 o 
  10   4   1    15846.31    15627.98    208.23 o 
  11   4   1    17239.00    16209.27    454.75 o 
  12   4   1     6231.66     5804.58    166.19 o 
  13   4   1      191.48      228.43     45.59 o 
  14   4   1     3344.69     3477.47    232.12 o 
  15   4   1     4580.38     4569.18    183.72 o 
  16   4   1     2516.17     2774.09    241.43 o 
  17   4   1      588.73     1157.58    518.57 o 
  18   4   1     2612.79     2150.24     68.93 o 
  19   4   1      454.38     1478.16    358.24 o 
  20   4   1      320.97      549.47     82.34 o 
  21   4   1       40.46      121.65    103.49 o 
  22   4   1     1543.13     1685.61    501.57 o 
  23   4   1       48.93      121.23    130.92 o 
   0   5   1    59116.34    54316.77    142.27 o 
   1   5   1    22668.05    23290.59    259.12 o 
   2   5   1    74702.27    73608.58   1655.88 o 
   3   5   1      242.08      445.21    221.87 o 
   4   5   1     2693.60     2670.53    145.47 o 
   5   5   1    29360.82    28346.91    140.75 o 
   6   5   1    21906.57    20091.60    317.47 o 
   7   5   1    11505.64    12622.14    431.03 o 
   8   5   1     3327.58     3022.43    200.49 o 
   9   5   1     3626.77     3821.68    147.47 o 
  10   5   1     1504.35     1468.55    244.91 o 
  11   5   1     3831.89     3315.18    183.07 o 
  12   5   1     6705.52     6761.26    260.25 o 
  13   5   1      115.06      164.05     80.50 o 
  14   5   1      272.65      226.06     66.92 o 
  15   5   1       24.22      146.34     83.49 o 
  16   5   1        1.71        8.04     60.86 o 
  17   5   1      665.05      948.08    174.79 o 
  18   5   1      665.31      796.77    221.89 o 
  19   5   1       15.64       80.27    127.80 o 
  20   5   1     2353.56     2140.96    162.26 o 
  21   5   1      715.10     1069.04    266.49 o 
  22   5   1      726.49      956.80    214.16 o 
   1   6   1   154851.55   141754.56   2874.69 o 
   2   6   1    18140.55    17784.81    362.64 o 
   3   6   1    51823.80    48089.11    577.64 o 
   4   6   1    16928.62    16063.27    537.64 o 
   5   6   1     2957.27     3862.86    223.01 o 
   6   6   1      811.24     1506.87    159.57 o 
   7   6   1    35069.81    32790.87    448.40 o 
   8   6   1    10564.40    10166.91    859.01 o 
   9   6   1     3630.26     3674.13    238.61 o 
  10   6   1     3165.08     2990.00    165.94 o 
  11   6   1    12600.74    12582.36    514.42 o 
  12   6   1      454.44      532.07    125.01 o 
  13   6   1      489.87      479.68     65.68 o 
  14   6   1      135.90      370.63    191.76 o 
  15   6   1      492.70      718.17    104.04 o 
  16   6   1      548.95      425.15     78.92 o 
  17   6   1     1089.18     1416.91    141.21 o 
  18   6   1     2498.33     2958.29    382.32 o 
  19   6   1     6410.71     6415.27    674.57 o 
  20   6   1     1178.18     1638.56    187.69 o 
  21   6   1      380.69      701.41    243.32 o 
  22   6   1      886.36      999.91    300.82 o 
   0   7   1    22047.54    22509.97    495.22 o 
   1   7   1    16897.80    17500.70    410.54 o 
   2   7   1    14751.46    14504.51    203.16 o 
   3   7   1    11028.45    13243.38    326.36 o 
   4   7   1    15258.96    16465.06    279.78 o 
   5   7   1    22085.90    21297.96    330.59 o 
   6   7   1    20574.79    19969.32    363.89 o 
   7   7   1       25.05      115.80    166.42 o 
   8   7   1      980.31     1106.82    238.55 o 
   9   7   1     4985.32     5010.11    127.38 o 
  10   7   1     2038.88     2295.44    304.32 o 
  11   7   1      164.15      292.95     59.14 o 
  12   7   1     3763.49     3244.78    109.81 o 
  13   7   1        4.99      142.92    198.24 o 
  14   7   1      576.34      485.83     55.10 o 
  15   7   1     1056.92     1318.70    261.60 o 
  16   7   1      499.18      705.86    239.49 o 
  17   7   1     1368.42     1529.59    108.71 o 
  18   7   1       87.72      190.77    394.30 o 
  19   7   1      157.95      212.92    121.91 o 
  20   7   1     1951.77     2164.11    162.76 o 
  21   7   1     1715.28     2604.73    450.39 o 
  22   7   1     1374.88     1661.54    252.27 o 
   1   8   1      468.29      793.42    431.27 o 
   2   8   1     2847.27     2639.33     87.50 o 
   3   8   1      772.63      812.55     85.09 o 
   4   8   1    11842.96    11998.09    397.91 o 
   5   8   1     1391.61     1485.91    123.62 o 
   6   8   1      525.23      574.07     89.49 o 
   7   8   1    12059.90    11247.69    494.49 o 
   8   8   1    14057.62    14083.90    469.84 o 
   9   8   1      711.44      944.11    138.64 o 
  10   8   1     8697.46     7927.35     54.59 o 
  11   8   1     6841.41     6306.20    121.86 o 
  12   8   1     3724.11     3981.36    263.12 o 
  13   8   1     2609.74     2255.84    200.72 o 
  14   8   1      369.17      650.55    323.33 o 
  15   8   1     1865.36     2496.63    341.64 o 
  16   8   1       59.52      333.06    229.37 o 
  17   8   1     2388.34     2202.24    200.77 o 
  18   8   1      928.89      874.63    265.80 o 
  19   8   1        1.15       73.66    135.82 o 
  20   8   1       17.45      194.21    149.77 o 
  21   8   1      184.95      269.91    104.42 o 
  22   8   1      566.12      605.37     89.27 o 
   0   9   1     4667.10     4306.56    406.43 o 
   1   9   1    11022.25    11734.30    783.74 o 
   2   9   1       22.57      163.82    126.94 o 
   3   9   1    21954.02    22060.85    699.69 o 
   4   9   1        1.76       38.58     26.26 o 
   5   9   1    20595.02    18985.71    685.29 o 
   6   9   1     1846.06     1729.36     70.48 o 
   7   9   1     9121.72     9086.03    187.33 o 
   8   9   1    12689.84    12816.83    300.53 o 
   9   9   1    39541.48    36457.77    585.47 o 
  10   9   1     3747.39     4223.26    271.71 o 
  11   9   1     1623.93     1400.34    233.85 o 
  12   9   1     6392.50     6437.98    329.57 o 
  13   9   1    19607.77    20219.36    484.14 o 
  14   9   1    15067.20    15088.35    687.96 o 
  15   9   1      412.71      616.38    281.99 o 
  16   9   1        9.81       36.70    266.59 o 
  17   9   1     6431.62     6695.95    148.08 o 
  18   9   1     3496.57     3293.93    100.63 o 
  19   9   1     1975.73     2045.60    128.20 o 
  20   9   1      778.82      917.10    383.04 o 
  21   9   1      515.00     1523.90    351.05 o 
   1  10   1     6680.48     7243.78    304.18 o 
   2  10   1      616.69     1286.88    196.71 o 
   3  10   1     9846.90     9872.71    278.23 o 
   4  10   1      644.01      594.14     75.49 o 
   5  10   1     2408.87     3043.90    214.62 o 
   6  10   1     9642.48     8694.77    139.44 o 
   7  10   1    10378.77    11428.29    342.26 o 
   8  10   1        2.62       55.93    167.11 o 
   9  10   1     1817.24     2311.54    168.50 o 
  10  10   1     6249.21     6135.86    153.97 o 
  11  10   1    14342.98    13995.16    389.43 o 
  12  10   1    10605.60    10908.76    319.43 o 
  13  10   1      233.95      237.25     44.27 o 
  14  10   1     1387.84     1379.31    154.03 o 
  15  10   1     4835.76     5397.48    315.82 o 
  16  10   1     5486.87     5321.08    311.43 o 
  17  10   1     1005.89     1173.45    171.65 o 
  18  10   1     2331.73     2145.99    290.07 o 
  19  10   1      232.44      345.79     66.46 o 
  20  10   1      470.16     1241.78    299.39 o 
  21  10   1       35.98       92.67    120.99 o 
   0  11   1    18721.24    18047.42    350.46 o 
   1  11   1     2140.19     2068.39    243.70 o 
   2  11   1    21017.04    19139.26    561.12 o 
   3  11   1        0.22      212.79    273.82 o 
   4  11   1      375.83      439.38    118.79 o 
   5  11   1     7488.28     7168.79    202.11 o 
   6  11   1     3103.60     3759.00    354.74 o 
   7  11   1     5256.43     5481.19    331.39 o 
   8  11   1     1490.47     1787.03    190.37 o 
   9  11   1      830.67      767.24    157.57 o 
  10  11   1      133.46      120.09     19.88 o 
  11  11   1     1512.58     1628.77    157.28 o 
  12  11   1     2984.60     3030.55    217.81 o 
  13  11   1       77.09      150.39     47.05 o 
  14  11   1     1748.64     1747.84    163.04 o 
  15  11   1       20.09       39.46    205.84 o 
  16  11   1       60.10       93.89    421.83 o 
  17  11   1      764.65     1135.06    441.14 o 
  18  11   1     1491.62     2257.86    423.16 o 
  19  11   1        8.66      133.53     88.24 o 
  20  11   1     2182.63     2699.31    324.39 o 
   1  12   1    59525.22    53906.93    826.77 o 
   2  12   1    13116.10    13438.33    336.50 o 
   3  12   1    27485.81    26636.86    604.29 o 
   4  12   1     9871.12     9408.37    163.24 o 
   5  12   1     2574.96     3157.20    172.99 o 
   6  12   1       86.48      171.53     56.13 o 
   7  12   1    16889.41    18258.90    392.68 o 
   8  12   1     2350.05     2427.09    176.22 o 
   9  12   1     2535.35     2524.04    221.43 o 
  10  12   1      562.26      502.25     96.12 o 
  11  12   1     6985.52     6935.51    316.76 o 
  12  12   1       78.88      269.29    164.46 o 
  13  12   1      470.21      536.85    285.29 o 
  14  12   1      164.84      350.80    215.00 o 
  15  12   1      564.58      770.12    122.02 o 
  16  12   1      520.38      539.57    217.04 o 
  17  12   1     1304.86     1827.28    155.67 o 
  18  12   1     1521.99     2047.51    243.68 o 
  19  12   1     3347.21     4083.02    367.84 o 
  20  12   1      345.62      412.27    115.50 o 
   0  13   1    14029.52    15792.42    477.69 o 
   1  13   1    15877.75    15707.75    177.39 o 
   2  13   1     4878.40     4750.33    103.96 o 
   3  13   1    11235.95    11513.98    424.21 o 
   4  13   1     6577.40     6522.50    159.59 o 
   5  13   1    29230.83    29849.65    398.46 o 
   6  13   1     8039.33     7810.25    147.14 o 
   7  13   1      437.17      499.92     98.48 o 
   8  13   1      251.70      270.08    128.00 o 
   9  13   1     8272.60     8439.98    228.09 o 
  10  13   1      976.99     1067.32    196.57 o 
  11  13   1     1263.19     1231.69    112.01 o 
  12  13   1     1271.04     1238.42    243.80 o 
  13  13   1      496.72      812.30    142.34 o 
  14  13   1      545.00      687.89    402.52 o 
  15  13   1        0.07      316.06    285.14 o 
  16  13   1      448.78      439.22     40.52 o 
  17  13   1     1590.82     2186.10    193.05 o 
  18  13   1      180.05      371.60    384.99 o 
  19  13   1      226.33      471.68    475.81 o 
   1  14   1      176.25      416.67    357.18 o 
   2  14   1     1936.61     1973.47     97.19 o 
   3  14   1        2.52       45.72     83.69 o 
   4  14   1     6786.66     6076.44    364.39 o 
   5  14   1     1617.39     1539.28    234.25 o 
   6  14   1        0.82       32.91     65.93 o 
   7  14   1     2731.61     2495.33    237.99 o 
   8  14   1    11218.13    10337.18    598.43 o 
   9  14   1        0.81       72.85     84.68 o 
  10  14   1     4365.27     4015.12     95.03 o 
  11  14   1     1349.03     2028.52    376.81 o 
  12  14   1      546.70      648.06    451.68 o 
  13  14   1      225.52      425.47    188.53 o 
  14  14   1      255.66      365.92     82.78 o 
  15  14   1      754.81      819.01    320.75 o 
  16  14   1      217.32      501.25    276.51 o 
  17  14   1     1048.68     1147.72    343.63 o 
  18  14   1      651.53      595.96    234.80 o 
  19  14   1       81.67      131.68    104.92 o 
   0  15   1     2806.26     2611.85    333.29 o 
   1  15   1     1113.36     1465.62    134.54 o 
   2  15   1      626.66      556.86     68.86 o 
   3  15   1     6365.70     6795.52    237.89 o 
   4  15   1        9.23       51.08     53.95 o 
   5  15   1     4215.97     4479.37    202.38 o 
   6  15   1     4828.57     4378.15    202.43 o 
   7  15   1     4537.11     4574.07    238.05 o 
   8  15   1     6437.44     6022.85    202.54 o 
   9  15   1    14975.85    16152.05    492.25 o 
  10  15   1        5.54      233.33    148.43 o 
  11  15   1      634.56      783.32    281.98 o 
  12  15   1     3705.88     3892.33    264.62 o 
  13  15   1     9502.87     9521.15    189.04 o 
  14  15   1     2963.68     3201.90    283.39 o 
  15  15   1      275.30      474.85    438.59 o 
  16  15   1       26.60       76.11    132.26 o 
  17  15   1     4145.60     4189.62    228.95 o 
  18  15   1      637.41      632.60    153.00 o 
   1  16   1     2521.42     2613.60     31.36 o 
   2  16   1      506.17      717.53    210.19 o 
   3  16   1     4634.96     5286.83    145.19 o 
   4  16   1      834.14      801.56     46.86 o 
   5  16   1     1398.70     1482.03     84.46 o 
   6  16   1     5094.96     5280.35    220.47 o 
   7  16   1    10339.69    11113.50    236.15 o 
   8  16   1      722.33      779.05    355.85 o 
   9  16   1       47.67      156.21     84.33 o 
  10  16   1     4794.22     5553.47    415.18 o 
  11  16   1    10554.75    10590.44    310.02 o 
  12  16   1     2642.34     2447.13    245.09 o 
  13  16   1      390.56      483.95    115.04 o 
  14  16   1     1019.63     1156.66    203.69 o 
  15  16   1     6347.06     6259.90     58.06 o 
  16  16   1     1567.88     1642.81    295.95 o 
  17  16   1     1919.23     1982.71    323.18 o 
   0  17   1     1258.82     1355.06    229.76 o 
   1  17   1      584.61      763.56    240.41 o 
   2  17   1     4639.20     4582.08    186.38 o 
   3  17   1       51.65      167.01    196.48 o 
   4  17   1       72.01      184.86    233.25 o 
   5  17   1     1705.32     1766.82    131.68 o 
   6  17   1     1180.69     1117.39    261.60 o 
   7  17   1     1001.60     1031.20    313.01 o 
   8  17   1     1864.38     2075.87    189.16 o 
   9  17   1        2.39       59.63    291.20 o 
  10  17   1       44.15      137.96    351.24 o 
  11  17   1      202.77      411.31    271.42 o 
  12  17   1     2542.53     2443.59    336.30 o 
  13  17   1      300.73      365.70    513.69 o 
  14  17   1     1179.90     1062.73    115.59 o 
  15  17   1      313.90      529.87    165.42 o 
  16  17   1       21.31       17.00     44.28 o 
   1  18   1    14039.91    14752.24    212.12 o 
   2  18   1     3447.50     3714.98    328.80 o 
   3  18   1     6820.73     6833.28    267.69 o 
   4  18   1     2991.91     3360.20    153.06 o 
   5  18   1      246.46      375.99    256.74 o 
   6  18   1       37.01      104.90    541.29 o 
   7  18   1     5665.21     6385.89    388.24 o 
   8  18   1      312.29      390.78    188.70 o 
   9  18   1      323.74      670.87    456.96 o 
  10  18   1      316.71      367.01    100.78 o 
  11  18   1     2889.96     3767.81    305.69 o 
  12  18   1       10.27      180.76    249.75 o 
  13  18   1      132.95      163.19    209.99 o 
  14  18   1       50.87      139.34    314.86 o 
  15  18   1      506.88      715.56     53.51 o 
   0  19   1     7195.82     6931.91     63.39 o 
   1  19   1     6115.06     6392.29    502.57 o 
   2  19   1     1384.63     1324.67     54.92 o 
   3  19   1     4827.51     5394.14    189.21 o 
   4  19   1     2025.96     2166.60     88.94 o 
   5  19   1    13199.01    13279.00     95.63 o 
   6  19   1     1022.33      995.35     50.50 o 
   7  19   1      156.03      146.86    103.99 o 
   8  19   1       34.54       65.66     98.55 o 
   9  19   1     4964.54     5362.21    446.60 o 
  10  19   1        0.57       62.40    123.85 o 
  11  19   1      443.42      412.24     67.29 o 
  12  19   1      164.65      187.89     32.63 o 
  13  19   1     1202.08     1503.96    214.08 o 
  14  19   1      604.80      487.45    125.27 o 
   1  20   1        1.36      124.29    245.21 o 
   2  20   1      853.24      997.38    213.88 o 
   3  20   1      167.01      195.41     43.77 o 
   4  20   1     1180.28     1158.30    134.52 o 
   5  20   1      273.30      384.14    124.34 o 
   6  20   1       36.22      132.32    111.00 o 
   7  20   1        1.10      149.63    310.96 o 
   8  20   1     1787.02     1754.43    273.84 o 
   9  20   1       37.85       75.78     43.05 o 
  10  20   1      818.01      799.60    168.07 o 
  11  20   1       27.87      122.50    248.42 o 
  12  20   1      634.31      669.99     69.52 o 
  13  20   1        2.60       28.10     45.10 o 
   0  21   1     1865.66     1555.87    165.63 o 
   1  21   1      704.97      839.30    149.41 o 
   2  21   1      312.79      262.14    532.72 o 
   3  21   1     1723.09     1833.96    395.47 o 
   4  21   1      155.81      190.18     82.68 o 
   5  21   1     2095.84     2242.38    112.61 o 
   6  21   1     1514.43     1457.02    289.93 o 
   7  21   1      817.06      986.02    360.39 o 
   8  21   1     1322.19     1487.69    387.05 o 
   9  21   1     5429.70     5148.22    156.12 o 
  10  21   1        0.31      122.17    211.60 o 
  11  21   1        4.40       38.06     67.39 o 
  12  21   1      901.11      849.64    106.32 o 
   1  22   1     1164.58     1505.52    120.63 o 
   2  22   1       13.27       27.41     18.10 o 
   3  22   1     2045.24     2513.63    484.81 o 
   4  22   1      368.81      362.56    126.78 o 
   5  22   1      947.43     1227.01    218.65 o 
   6  22   1      992.51     1092.98     76.27 o 
   7  22   1     5595.09     6380.94    270.13 o 
   8  22   1      464.80      608.75    180.03 o 
   9  22   1        7.35       45.12     44.04 o 
  10  22   1     1246.19     1391.18    117.27 o 
   0  23   1      244.38      316.94    769.71 o 
   1  23   1      102.17      477.45    538.60 o 
   2  23   1      972.66     1130.47    838.68 o 
   3  23   1      299.14      350.75    520.23 o 
   4  23   1       15.92       57.44    476.50 o 
   5  23   1       60.40      133.51    257.86 o 
   6  23   1      660.95      574.19     67.68 o 
   7  23   1      526.53      490.02     76.82 o 
   8  23   1      567.20      733.55    488.75 o 
   2  24   1      736.77      692.74    633.88 o 
   3  24   1     1731.39     1841.06     47.54 o 
   4  24   1     1050.23     1117.28    816.99 o 
   0   0   2   115531.65   113188.89   3045.53 o 
   1   0   2    11537.13    11974.46    931.48 o 
   2   0   2       35.79      210.55    135.25 o 
   3   0   2     2638.07     2586.99    124.01 o 
   4   0   2   109338.68   109251.43   1057.13 o 
   5   0   2    75696.24    74160.41   2812.82 o 
   6   0   2     6322.59     6244.87   1775.27 o 
   7   0   2    20748.85    20543.00    348.08 o 
   8   0   2    60974.20    57078.35    350.39 o 
   9   0   2       73.71      281.30    153.16 o 
  10   0   2    16082.57    16579.08    333.68 o 
  11   0   2     4728.28     5403.63    562.93 o 
  12   0   2    11282.77    10390.71    261.51 o 
  13   0   2        0.58      261.85    160.91 o 
  14   0   2    21988.57    21556.94    675.57 o 
  15   0   2     2185.18     2567.57    288.06 o 
  16   0   2     1464.80     1447.76    164.61 o 
  17   0   2     3439.78     3614.20     95.53 o 
  18   0   2    11946.94    11049.99    330.52 o 
  19   0   2      155.18      291.27    192.39 o 
  20   0   2      790.45     1365.32    618.05 o 
  21   0   2     2634.46     2730.20    412.02 o 
  22   0   2      394.87      692.74    158.47 o 
  23   0   2        2.46      321.47   1064.01 o 
   1   1   2     3941.71     4035.06     89.67 o 
   2   1   2       46.47      183.28    155.11 o 
   3   1   2    22220.75    21098.09    373.99 o 
   4   1   2     7696.45     7500.30    480.85 o 
   5   1   2     4209.97     4114.40    184.95 o 
   6   1   2    27831.04    26529.85    616.77 o 
   7   1   2     4586.01     4305.18    209.00 o 
   8   1   2     3993.58     4276.49    166.56 o 
   9   1   2     9366.28     9254.75    601.27 o 
  10   1   2    11711.20    11195.22    523.31 o 
  11   1   2      202.21      288.99    115.91 o 
  12   1   2     6212.31     6382.61    761.51 o 
  13   1   2        1.03       61.83     58.20 o 
  14   1   2     6738.47     6156.04    175.44 o 
  15   1   2       27.26      176.30    138.28 o 
  16   1   2    15816.90    13551.15    561.63 o 
  17   1   2     1658.99     1852.46    199.03 o 
  18   1   2      234.37      459.69    192.02 o 
  19   1   2     2221.44     2968.41    458.87 o 
  20   1   2     3442.45     4227.09    520.04 o 
  21   1   2        3.88       80.93    374.58 o 
  22   1   2      848.70     1755.03    632.86 o 
  23   1   2     1800.79     2400.66    445.87 o 
   0   2   2    10397.11    12091.19    519.55 o 
   1   2   2     3207.58     3064.20    223.29 o 
   2   2   2        5.21       63.23     24.91 o 
   3   2   2     1354.26     1447.18    244.55 o 
   4   2   2    16174.27    16121.57    687.81 o 
   5   2   2      569.72      698.45    100.60 o 
   6   2   2     7676.57     7635.00    132.39 o 
   7   2   2    49008.84    45703.84    248.55 o 
   8   2   2       66.55      252.16    153.04 o 
   9   2   2      933.35      956.98     69.91 o 
  10   2   2        2.37       60.81     39.88 o 
  11   2   2     3548.31     3112.56    233.87 o 
  12   2   2      525.51     1721.30    276.42 o 
  13   2   2    14008.38    12509.16    155.12 o 
  14   2   2      320.86      530.15    263.50 o 
  15   2   2      346.48      352.09     56.68 o 
  16   2   2     3204.79     3013.57     98.43 o 
  17   2   2      864.33      939.07    101.37 o 
  18   2   2      419.03      421.90     97.55 o 
  19   2   2     2479.81     2284.78    198.54 o 
  20   2   2     1263.36     1461.66    509.13 o 
  21   2   2      368.46      548.53    421.27 o 
  22   2   2     1153.00     1570.07    297.06 o 
  23   2   2      198.62      340.12    299.02 o 
   1   3   2        3.22      151.89     78.77 o 
   2   3   2   207283.70   191737.77   1038.02 o 
   3   3   2      133.38      221.39    238.90 o 
   4   3   2    26868.99    25794.30    431.21 o 
   5   3   2    15107.93    13983.70    159.39 o 
   6   3   2    68235.00    66201.74    407.51 o 
   7   3   2    28419.02    27987.08    386.05 o 
   8   3   2    83199.12    76419.10   2170.62 o 
   9   3   2       42.89       90.16     32.16 o 
  10   3   2     1433.12     1736.56    206.59 o 
  11   3   2    19493.61    18981.46    610.77 o 
  12   3   2    11924.22    12040.25    347.20 o 
  13   3   2      884.34     1329.40    181.64 o 
  14   3   2     2796.97     2987.49    206.77 o 
  15   3   2    11300.19    10307.69    845.60 o 
  16   3   2     1001.63     1357.50    370.11 o 
  17   3   2     3549.53     3281.23     83.76 o 
  18   3   2       11.24      110.66    146.20 o 
  19   3   2      187.97      420.49    272.63 o 
  20   3   2     2605.67     2575.26    125.10 o 
  21   3   2      339.14      559.30    204.34 o 
  22   3   2       93.47       66.12    230.71 o 
   0   4   2    46501.64    43179.73    313.30 o 
   1   4   2    14745.67    14258.35    438.80 o 
   2   4   2     3224.48     3117.33    140.11 o 
   3   4   2     8315.23    10317.75    307.44 o 
   4   4   2    32883.34    32093.97    562.75 o 
   5   4   2     1208.35     1324.54    172.86 o 
   6   4   2    37813.59    35542.17    501.96 o 
   7   4   2    27853.38    25814.92    508.71 o 
   8   4   2     1375.01     1855.94    128.50 o 
   9   4   2     1933.71     2665.53    204.49 o 
  10   4   2    12759.08    13249.02    238.66 o 
  11   4   2      794.12      785.34     86.63 o 
  12   4   2      544.24      762.47    257.63 o 
  13   4   2    10208.50     9518.66    306.34 o 
  14   4   2     3168.32     3088.94    394.20 o 
  15   4   2      146.90      274.25    322.16 o 
  16   4   2     1602.98     2058.97    152.72 o 
  17   4   2     1205.33     1363.59    219.13 o 
  18   4   2     3345.59     3414.41    254.30 o 
  19   4   2     2410.17     2725.87    194.17 o 
  20   4   2      440.98      623.59    387.85 o 
  21   4   2      395.12      275.42    653.12 o 
  22   4   2     2640.11     2718.13    221.86 o 
   1   5   2     3941.00     3903.22    141.14 o 
   2   5   2      305.15      348.82    133.03 o 
   3   5   2    12636.39    12604.02    462.51 o 
   4   5   2    19670.30    19523.87    241.57 o 
   5   5   2      815.88     1147.99    205.67 o 
   6   5   2    18162.85    18050.06    908.36 o 
   7   5   2     1004.33     1163.88    108.85 o 
   8   5   2     2842.98     2632.11    160.37 o 
   9   5   2     1105.43     1857.42    208.79 o 
  10   5   2    13683.47    12844.34    186.17 o 
  11   5   2       11.77       98.36     67.28 o 
  12   5   2        3.93       95.91    190.70 o 
  13   5   2       37.26       62.83     44.25 o 
  14   5   2     6784.92     6521.48    205.05 o 
  15   5   2       31.48       63.25     64.60 o 
  16   5   2     4123.71     4034.69    157.79 o 
  17   5   2     2702.82     2526.78    294.52 o 
  18   5   2      182.39      334.30    117.21 o 
  19   5   2     2474.38     2326.92    209.73 o 
  20   5   2      688.45      807.15    175.07 o 
  21   5   2       50.63      250.72    564.92 o 
  22   5   2      698.77      996.27    253.13 o 
   0   6   2    33771.75    31190.06   1109.38 o 
   1   6   2    18779.35    17239.53    123.34 o 
   2   6   2      643.77      681.24    160.06 o 
   3   6   2     9010.73     8757.56    782.12 o 
   4   6   2    41640.78    38544.70    381.90 o 
   5   6   2    48719.20    45390.82    233.34 o 
   6   6   2      212.94      330.69    167.08 o 
   7   6   2     1283.90     1343.26    151.74 o 
   8   6   2    36987.75    34393.02    191.27 o 
   9   6   2      566.04      730.30     61.93 o 
  10   6   2     5005.28     4681.85     82.06 o 
  11   6   2      282.61      637.52    333.72 o 
  12   6   2    10993.05    11954.05    475.13 o 
  13   6   2        2.61      167.25     69.94 o 
  14   6   2    13042.63    13312.85    286.33 o 
  15   6   2     4120.18     3675.27    299.03 o 
  16   6   2      382.99      255.80     42.33 o 
  17   6   2     2874.56     3415.80    362.44 o 
  18   6   2     9344.46    11004.71    574.30 o 
  19   6   2      307.22      460.57    283.02 o 
  20   6   2      283.92      494.88    370.02 o 
  21   6   2     2268.58     2636.97    308.61 o 
  22   6   2      360.73     1156.19    666.09 o 
   1   7   2     8715.78     8252.17    161.40 o 
   2   7   2     5415.64     5516.48    150.88 o 
   3   7   2    18027.80    17204.31    259.01 o 
   4   7   2     3170.04     3221.65    176.78 o 
   5   7   2       32.19      117.69    105.54 o 
   6   7   2    33753.03    34008.91    338.96 o 
   7   7   2     1788.88     2112.80    234.85 o 
   8   7   2     3697.17     4579.52    399.21 o 
   9   7   2      378.68      425.43    110.71 o 
  10   7   2    16894.69    15407.01    128.55 o 
  11   7   2      974.42      781.71     45.62 o 
  12   7   2     8827.00     8600.19    251.90 o 
  13   7   2     2571.03     2827.77    273.44 o 
  14   7   2     5568.41     5501.39    164.95 o 
  15   7   2      252.19      378.93     70.73 o 
  16   7   2    15924.50    15190.14    742.18 o 
  17   7   2     1877.44     1742.97    292.09 o 
  18   7   2       92.25      248.96     89.67 o 
  19   7   2     1455.04     1638.59    406.61 o 
  20   7   2     4497.70     4220.88    250.64 o 
  21   7   2        9.14       40.67    103.28 o 
  22   7   2     1008.26     1368.98    518.33 o 
   0   8   2     3000.71     3060.94    496.67 o 
   1   8   2       80.35      244.58    193.74 o 
   2   8   2        7.44      249.17    253.09 o 
   3   8   2        1.63       62.78     40.57 o 
   4   8   2     2594.66     2710.40    167.76 o 
   5   8   2     2541.48     2963.16    187.73 o 
   6   8   2      376.57      762.16    321.82 o 
   7   8   2    34820.26    32487.98    256.22 o 
   8   8   2      533.01      806.19    330.77 o 
   9   8   2      659.31      694.95     73.85 o 
  10   8   2     2692.43     2412.09    109.93 o 
  11   8   2     2727.19     2683.22    126.72 o 
  12   8   2       53.19       86.90    384.92 o 
  13   8   2     9963.57    10030.61    426.72 o 
  14   8   2     3090.62     3214.75    236.04 o 
  15   8   2      665.25      705.29    366.15 o 
  16   8   2     1309.50     1440.45    208.15 o 
  17   8   2      199.15      269.70     89.49 o 
  18   8   2      168.41      391.39    293.04 o 
  19   8   2     1814.32     1877.21    298.52 o 
  20   8   2     1144.58     1063.74    193.04 o 
  21   8   2      276.30      391.20    230.04 o 
   1   9   2     2846.67     3294.65    148.31 o 
   2   9   2    38533.46    36661.06    488.96 o 
   3   9   2      919.92     1347.00    132.01 o 
   4   9   2     8242.25     8136.62    119.30 o 
   5   9   2    15602.23    14827.13    187.05 o 
   6   9   2    12187.22    12427.18    377.50 o 
   7   9   2    11138.07    12345.32    375.86 o 
   8   9   2    27748.50    25287.03    149.75 o 
   9   9   2     4335.53     4722.46    358.82 o 
  10   9   2       49.53      139.02    193.83 o 
  11   9   2    15919.44    16171.06    547.68 o 
  12   9   2     3178.57     3262.35     70.33 o 
  13   9   2       53.89      181.48    296.50 o 
  14   9   2     2467.87     2410.59    128.94 o 
  15   9   2     7833.20     8059.88    327.39 o 
  16   9   2      136.23      388.42    153.61 o 
  17   9   2     2423.53     3001.33    410.85 o 
  18   9   2      428.99      691.15    106.19 o 
  19   9   2       73.42      249.24     73.23 o 
  20   9   2     1638.35     2447.80    295.55 o 
  21   9   2      452.62      548.40    135.26 o 
   0  10   2    59721.03    55906.54    343.10 o 
   1  10   2     7188.44     7079.57    219.89 o 
   2  10   2     2769.88     2680.05    178.24 o 
   3  10   2    12175.90    11010.27    218.70 o 
   4  10   2    27398.32    26791.46    404.23 o 
   5  10   2      299.27      431.55     92.23 o 
   6  10   2    12358.91    12818.13    227.01 o 
   7  10   2    28569.17    26442.63    461.20 o 
   8  10   2     5995.60     6556.35    267.55 o 
   9  10   2     2142.25     2638.75    128.49 o 
  10  10   2     5937.74     5478.99     94.92 o 
  11  10   2     2633.78     2827.84    147.69 o 
  12  10   2     2357.99     3079.16    225.29 o 
  13  10   2     6521.99     6010.17    151.60 o 
  14  10   2     2207.75     2390.15    278.14 o 
  15  10   2      127.24       95.35     70.61 o 
  16  10   2     1301.42     1387.41    288.51 o 
  17  10   2     1500.48     1733.56    390.96 o 
  18  10   2     2305.47     2878.32    230.81 o 
  19  10   2     1573.35     2224.16    333.73 o 
  20  10   2      262.40      556.57    307.51 o 
  21  10   2      177.20      156.26    110.63 o 
   1  11   2     2920.97     2881.30    185.63 o 
   2  11   2     5791.32     5688.30    164.07 o 
   3  11   2    13500.59    12243.52    937.76 o 
   4  11   2     6628.13     6950.59    288.71 o 
   5  11   2     3839.77     3921.39    183.21 o 
   6  11   2        5.01       73.45    157.75 o 
   7  11   2      899.44     1027.90    303.69 o 
   8  11   2     3066.87     3992.02    334.21 o 
   9  11   2     2842.15     2811.04    175.79 o 
  10  11   2     2225.43     2006.76    222.84 o 
  11  11   2      189.77      309.62     56.27 o 
  12  11   2        8.29       24.10     44.31 o 
  13  11   2      953.66     1023.31    231.82 o 
  14  11   2     1272.44     2268.46    332.83 o 
  15  11   2      237.11      461.34    456.54 o 
  16  11   2      694.97      837.91    273.01 o 
  17  11   2      745.13      972.29    436.76 o 
  18  11   2      145.92      314.06    268.88 o 
  19  11   2     1013.10     1761.86    265.17 o 
  20  11   2       61.21      121.11    147.52 o 
   0  12   2     5737.85     6148.50    335.23 o 
   1  12   2    14440.43    13349.66     92.04 o 
   2  12   2      108.67      291.73    187.30 o 
   3  12   2     3016.21     2855.58     98.11 o 
   4  12   2     7731.55     7649.45    210.72 o 
   5  12   2    25164.43    24361.33    499.62 o 
   6  12   2      816.34      980.63    319.30 o 
   7  12   2      985.31      873.99     73.45 o 
   8  12   2     9599.58     9100.98    135.37 o 
   9  12   2     1921.98     2902.71    325.99 o 
  10  12   2     4020.24     4098.73    172.88 o 
  11  12   2     1562.51     1638.49    115.92 o 
  12  12   2     3685.85     3888.27    241.26 o 
  13  12   2       14.31      199.46    315.06 o 
  14  12   2     7692.93     7613.41    217.91 o 
  15  12   2      912.19      948.69    192.09 o 
  16  12   2      348.48      412.03    179.99 o 
  17  12   2     1389.68     1987.93    186.98 o 
  18  12   2     5525.52     6055.10    565.25 o 
  19  12   2       73.37      213.58    400.90 o 
  20  12   2      111.55      178.44    453.32 o 
   1  13   2     4895.94     4558.17    125.27 o 
   2  13   2     2622.95     3001.85    169.53 o 
   3  13   2    10777.08    10539.82    265.36 o 
   4  13   2     2077.35     1868.63    291.07 o 
   5  13   2       10.29       97.59    143.27 o 
   6  13   2    13382.64    13626.56    389.47 o 
   7  13   2     1444.31     1658.34    306.33 o 
   8  13   2       50.61      346.49    206.36 o 
   9  13   2       81.67      203.20    318.31 o 
  10  13   2    11640.02    11185.99    133.55 o 
  11  13   2       85.58      114.63    177.68 o 
  12  13   2     3413.29     3167.99    404.29 o 
  13  13   2      977.74      794.58     73.20 o 
  14  13   2     2868.33     3228.08    209.08 o 
  15  13   2      564.27      622.93     55.53 o 
  16  13   2     6903.49     6889.63    296.88 o 
  17  13   2      474.95      397.04     29.81 o 
  18  13   2        9.86      109.26    332.82 o 
  19  13   2     1248.80     1498.00    274.94 o 
   0  14   2      494.62      893.32    406.04 o 
   1  14   2        4.38       40.90    174.26 o 
   2  14   2      269.51      363.14     82.83 o 
   3  14   2        2.74       85.22     95.78 o 
   4  14   2     1206.56     1445.79    139.36 o 
   5  14   2      272.27      350.13    252.97 o 
   6  14   2      148.49      163.97     46.80 o 
   7  14   2    10554.86     9414.19    111.78 o 
   8  14   2     3211.52     3098.04    126.90 o 
   9  14   2      759.85      800.31    123.30 o 
  10  14   2     1214.29     1330.01    402.09 o 
  11  14   2      197.13      434.72    366.64 o 
  12  14   2     1151.21     1105.46    142.92 o 
  13  14   2     3917.76     3787.62    146.98 o 
  14  14   2     1776.25     2713.33    425.81 o 
  15  14   2      755.66      786.97    105.20 o 
  16  14   2      226.67      251.40     25.45 o 
  17  14   2        2.56       27.93    197.32 o 
  18  14   2      289.58      530.76    298.79 o 
   1  15   2     1823.54     1803.00     74.64 o 
   2  15   2     9340.07     9380.48    132.53 o 
   3  15   2     2464.55     2691.45    130.25 o 
   4  15   2     4632.63     4473.02    368.66 o 
   5  15   2     2393.33     2364.98    151.22 o 
   6  15   2     1772.30     2047.02    154.66 o 
   7  15   2     5694.89     5660.58    246.41 o 
   8  15   2    11171.03    10894.56    138.19 o 
   9  15   2      732.85      690.42     50.50 o 
  10  15   2      208.24      353.50    120.75 o 
  11  15   2    10279.86    10056.99    206.76 o 
  12  15   2     1295.71     1458.43     93.74 o 
  13  15   2     1043.37     1057.13    218.11 o 
  14  15   2      538.02      858.16    227.21 o 
  15  15   2     3968.95     3656.43     52.14 o 
  16  15   2        4.81      165.64    430.94 o 
  17  15   2     2579.91     2753.08    284.96 o 
  18  15   2      355.21      499.65    227.42 o 
   0  16   2    21310.01    21173.01    285.24 o 
   1  16   2      519.50      588.46    440.60 o 
   2  16   2     1832.97     1777.80    161.30 o 
   3  16   2     2728.10     3401.85    245.18 o 
   4  16   2     6052.04     6233.08    170.71 o 
   5  16   2     1527.88     1727.17    290.42 o 
   6  16   2     4258.78     4551.39    238.19 o 
   7  16   2     5524.36     6026.50    351.50 o 
   8  16   2     1813.55     1876.14     69.32 o 
   9  16   2     3845.68     4142.48    253.66 o 
  10  16   2     2609.78     2906.25    357.98 o 
  11  16   2        1.77       11.69     43.25 o 
  12  16   2      966.91     1069.59    175.49 o 
  13  16   2     5694.95     6219.02    331.46 o 
  14  16   2      841.66     1504.59    370.80 o 
  15  16   2      448.60      532.52    102.65 o 
  16  16   2      683.12      775.76    107.39 o 
  17  16   2     1230.29     1327.68    255.46 o 
   1  17   2     1381.42     1379.86    247.34 o 
   2  17   2     8524.58     7975.39    290.96 o 
   3  17   2     4896.68     4671.14    114.78 o 
   4  17   2     3297.91     3480.10    239.12 o 
   5  17   2     1177.30     1205.53    128.86 o 
   6  17   2     1420.85     1396.88    203.12 o 
   7  17   2       43.98       98.66    164.77 o 
   8  17   2     2655.69     2688.21    274.19 o 
   9  17   2      484.54      488.05     66.28 o 
  10  17   2      518.15      440.54    216.02 o 
  11  17   2       10.02       74.37     66.20 o 
  12  17   2       68.65       68.14     79.94 o 
  13  17   2       54.96       92.00     53.82 o 
  14  17   2      448.93      513.72     71.02 o 
  15  17   2      283.67      481.65    354.70 o 
  16  17   2       13.54       72.79    254.40 o 
   0  18   2     1850.46     2667.99    375.80 o 
   1  18   2     7317.38     7513.79    282.30 o 
   2  18   2      109.39      299.18    244.71 o 
   3  18   2      907.32      833.32     99.54 o 
   4  18   2     1996.99     2242.00    108.08 o 
   5  18   2    11566.79    11042.16    300.27 o 
   6  18   2       69.65      127.08    144.39 o 
   7  18   2      717.10      737.14    163.76 o 
   8  18   2     3194.18     3933.56    311.51 o 
   9  18   2     1848.08     2172.93    133.11 o 
  10  18   2      741.67      789.10     84.37 o 
  11  18   2     1555.96     1740.37    242.57 o 
  12  18   2     1633.23     2352.75    434.79 o 
  13  18   2       60.71      326.09    140.06 o 
  14  18   2     1769.35     1821.76     68.15 o 
  15  18   2       89.42      142.20    110.67 o 
   1  19   2     2683.05     2744.50    166.44 o 
   2  19   2     1341.84     1738.34    312.26 o 
   3  19   2     7549.04     7930.86    633.69 o 
   4  19   2      249.96      253.62    162.22 o 
   5  19   2       19.93       47.26    272.64 o 
   6  19   2     4323.41     4533.33     89.87 o 
   7  19   2     2733.63     2799.18    192.79 o 
   8  19   2       51.22      193.90    225.50 o 
   9  19   2      507.04      663.06    252.00 o 
  10  19   2     4719.98     5280.63    188.36 o 
  11  19   2      235.22      387.79     39.02 o 
  12  19   2     1908.10     2033.21    151.47 o 
  13  19   2        0.13       44.16    493.33 o 
  14  19   2      795.11      911.88    164.68 o 
   0  20   2      117.26      428.71    247.95 o 
   1  20   2      947.96      977.30     74.86 o 
   2  20   2      113.54      151.69    186.38 o 
   3  20   2        5.73       59.22    358.24 o 
   4  20   2      428.55      466.40     18.11 o 
   5  20   2     1199.99     1338.18    183.39 o 
   6  20   2        2.52       72.99    105.06 o 
   7  20   2     5067.99     4625.12    225.44 o 
   8  20   2      973.28      943.16     36.19 o 
   9  20   2       22.02      151.63    333.34 o 
  10  20   2      688.57      689.37    118.84 o 
  11  20   2      457.73      649.82    462.51 o 
  12  20   2      508.82      542.90    144.07 o 
   1  21   2      630.79      793.47    165.21 o 
   2  21   2     2277.14     2587.46    276.04 o 
   3  21   2      575.23      665.13    190.46 o 
   4  21   2      505.92      594.43    616.12 o 
   5  21   2     1158.58     1425.69    436.97 o 
   6  21   2      398.84      574.11    196.00 o 
   7  21   2     1641.81     1975.67    379.23 o 
   8  21   2      909.12      983.68     75.98 o 
   9  21   2      589.32      801.21    253.94 o 
  10  21   2       14.48      129.02    172.79 o 
  11  21   2     3398.83     3540.35    178.50 o 
   0  22   2     6864.99     7712.70    833.87 o 
   1  22   2      112.09      174.09     44.96 o 
   2  22   2      494.15      706.10    296.73 o 
   3  22   2     1214.25     1430.23    703.63 o 
   4  22   2     1720.95     2236.37    652.43 o 
   5  22   2     1455.84     2206.34    778.91 o 
   6  22   2      993.98     1256.22    455.54 o 
   7  22   2     2115.17     2212.41    276.32 o 
   8  22   2      764.21      967.16    243.72 o 
   9  22   2     2575.80     2542.92     80.14 o 
   1  23   2        9.68       13.80    199.64 o 
   2  23   2     2575.28     2527.62    242.08 o 
   3  23   2      198.29      263.13    233.95 o 
   4  23   2     1122.06     1101.30     56.60 o 
   5  23   2      720.08      677.99    124.88 o 
   6  23   2      501.50      544.47    220.63 o 
   7  23   2      393.24      512.90    417.04 o 
   0  24   2      215.44      366.74    579.55 o 
   1  24   2     1460.10     1538.79    291.22 o 
   2  24   2      198.30      236.78    350.73 o 
   1   0   3       74.74      174.52     83.63 o 
   2   0   3    61115.52    54935.21    599.50 o 
   3   0   3    11419.85    10817.38    584.76 o 
   4   0   3      393.67      458.72     98.28 o 
   5   0   3    19312.00    18978.76    307.69 o 
   6   0   3    91601.88    86203.65   1048.17 o 
   7   0   3      596.84     1079.88    397.82 o 
   8   0   3     8577.30    10312.30    427.23 o 
   9   0   3     6378.69     6292.15    443.08 o 
  10   0   3    21317.35    20609.97    458.15 o 
  11   0   3    19548.85    18561.57    380.92 o 
  12   0   3    12212.94    12942.12    702.62 o 
  13   0   3      902.91     1122.59    205.16 o 
  14   0   3     9546.54    11791.02    487.69 o 
  15   0   3    16027.67    15808.29    541.06 o 
  16   0   3    16234.30    17585.54    580.11 o 
  17   0   3    10345.19    11323.24    953.08 o 
  18   0   3      631.91     1465.76    324.17 o 
  19   0   3      454.02      898.19    326.16 o 
  20   0   3     6779.85     7536.93    387.12 o 
  21   0   3     1326.31     1642.73    360.67 o 
  22   0   3      530.16      923.89    416.55 o 
   0   1   3    23123.41    22682.95    316.26 o 
   1   1   3      922.56      896.15     52.28 o 
   2   1   3     2008.13     1753.90     75.06 o 
   3   1   3    16136.19    15446.56    635.87 o 
   4   1   3     8233.99     8942.40    215.36 o 
   5   1   3      436.48      624.77     90.26 o 
   6   1   3     1123.01     1117.18     80.33 o 
   7   1   3    21100.92    19873.74    479.12 o 
   8   1   3     8878.42     8260.47    628.11 o 
   9   1   3    11205.09    11842.54    382.63 o 
  10   1   3     3157.89     3465.63    184.06 o 
  11   1   3     1125.74     1250.52    183.58 o 
  12   1   3     8657.95     7841.68    423.42 o 
  13   1   3     7266.41     6782.34     79.69 o 
  14   1   3     6538.46     7674.59    458.27 o 
  15   1   3     2809.31     3119.84    252.30 o 
  16   1   3      230.98      576.53    198.61 o 
  17   1   3      145.90      400.48    339.69 o 
  18   1   3     3324.76     3896.60    355.98 o 
  19   1   3     2507.48     2571.35    137.24 o 
  20   1   3      110.28      228.51    236.62 o 
  21   1   3     1353.51     1646.05    311.45 o 
  22   1   3      832.14      970.55    176.34 o 
   1   2   3    14236.56    13840.30    176.35 o 
   2   2   3    19553.63    18046.41    124.47 o 
   3   2   3    45863.36    41361.15    555.48 o 
   4   2   3     3952.84     3682.07    172.77 o 
   5   2   3    11905.77    10963.21    521.48 o 
   6   2   3    30074.91    27765.46    138.19 o 
   7   2   3     3502.31     3285.59    172.59 o 
   8   2   3     1632.94     2036.65    195.81 o 
   9   2   3     9460.37     8861.35    119.40 o 
  10   2   3       63.39      469.02    305.74 o 
  11   2   3     1028.01      895.04    117.21 o 
  12   2   3     1169.63     1312.93     96.63 o 
  13   2   3      245.53      329.73     74.14 o 
  14   2   3      242.49      267.65    206.53 o 
  15   2   3      837.80     1524.06    329.97 o 
  16   2   3      768.52     1048.25    150.07 o 
  17   2   3     1104.82     1240.26    270.56 o 
  18   2   3      219.67      576.01    482.29 o 
  19   2   3      603.77     1369.61    220.92 o 
  20   2   3       57.76      296.31    217.33 o 
  21   2   3      180.14      502.24    428.95 o 
  22   2   3        1.10      195.24    354.87 o 
   0   3   3   144552.97   135772.27   1089.80 o 
   1   3   3     5110.02     5293.82    169.70 o 
   2   3   3     4135.52     3725.67     61.66 o 
   3   3   3     7246.01     6553.25    397.42 o 
   4   3   3    61703.86    57836.52    695.89 o 
   5   3   3    53076.52    48533.75    613.62 o 
   6   3   3    16317.02    14888.88    461.06 o 
   7   3   3    11143.32    10268.99    240.44 o 
   8   3   3    23724.71    22803.60    341.57 o 
   9   3   3     1817.35     1666.50    215.75 o 
  10   3   3    12020.92    10869.49    176.75 o 
  11   3   3     1331.87     1502.10    210.46 o 
  12   3   3     9321.46    10418.21    511.64 o 
  13   3   3       37.16      127.43    214.50 o 
  14   3   3     9795.74     9573.51    196.90 o 
  15   3   3     3551.78     3092.53    267.25 o 
  16   3   3     1089.99     1192.95    196.78 o 
  17   3   3     1954.46     2125.22    127.06 o 
  18   3   3     3937.44     4566.18    315.00 o 
  19   3   3      115.04       98.18     54.24 o 
  20   3   3      172.43      396.14    176.03 o 
  21   3   3     3394.08     3343.10    347.79 o 
  22   3   3     2292.69     3322.86    690.47 o 
   1   4   3    24082.94    23730.52    432.22 o 
   2   4   3    18165.35    17576.86    739.65 o 
   3   4   3    46002.45    42940.72    188.43 o 
   4   4   3     7790.68     7238.36    116.60 o 
   5   4   3      781.98      679.04     61.56 o 
   6   4   3    26500.78    23957.07    898.83 o 
   7   4   3     7382.97     6967.92    151.45 o 
   8   4   3     5907.55     5922.94    125.65 o 
   9   4   3     3110.85     3375.72    159.42 o 
  10   4   3     1441.02     2013.89    181.84 o 
  11   4   3     1341.63     1147.09     80.86 o 
  12   4   3     6783.44     7140.92    270.21 o 
  13   4   3      270.12      434.68    154.00 o 
  14   4   3     1524.25     2101.24    292.01 o 
  15   4   3     1064.36     1351.88    236.15 o 
  16   4   3     4979.48     5158.14    214.63 o 
  17   4   3     2432.45     2429.63    200.31 o 
  18   4   3      355.76      808.12    170.68 o 
  19   4   3      550.09     1425.02    353.38 o 
  20   4   3     1273.71     1745.07    363.46 o 
  21   4   3      268.23      274.43     94.12 o 
  22   4   3        1.94      202.88    571.84 o 
   0   5   3    20529.20    20502.41    543.07 o 
   1   5   3     9920.40    12150.01    274.89 o 
   2   5   3     1463.10     2080.73    156.21 o 
   3   5   3        1.64      195.57     93.36 o 
   4   5   3     3527.78     3556.71    274.39 o 
   5   5   3     1552.67     1563.58    222.95 o 
   6   5   3      210.36      247.62     59.87 o 
   7   5   3     4715.02     4989.86    207.57 o 
   8   5   3     2286.20     2457.77    227.01 o 
   9   5   3     8312.17     8506.43    307.69 o 
  10   5   3      307.06      523.67    207.76 o 
  11   5   3      423.86      512.21    229.42 o 
  12   5   3     2650.65     2997.88    265.16 o 
  13   5   3     6420.11     5987.11    151.08 o 
  14   5   3      554.16      634.98     85.95 o 
  15   5   3     4945.32     5042.19    268.06 o 
  16   5   3       10.62       95.79    184.72 o 
  17   5   3      225.43      385.12    129.34 o 
  18   5   3      152.25      217.26    113.22 o 
  19   5   3     2320.30     2347.16    266.57 o 
  20   5   3      114.90      355.06    247.88 o 
  21   5   3      624.00      651.08    227.52 o 
  22   5   3        0.54       61.02     24.04 o 
   1   6   3      289.82      359.48     62.12 o 
   2   6   3    41949.67    38072.78    374.96 o 
   3   6   3     3487.25     3413.39    118.73 o 
   4   6   3     1684.63     2240.26    123.79 o 
   5   6   3    10029.32     9226.52    816.63 o 
   6   6   3    52257.57    48622.69    792.13 o 
   7   6   3     1997.51     2258.57    240.51 o 
   8   6   3     7237.18     7145.23    474.00 o 
   9   6   3     2949.88     2668.75    155.23 o 
  10   6   3    11238.58    11301.36    937.61 o 
  11   6   3    21466.56    19638.13    501.22 o 
  12   6   3     9207.24     8826.99    578.02 o 
  13   6   3       17.39       67.46     61.96 o 
  14   6   3     4605.57     4655.26    111.74 o 
  15   6   3    11785.55    11499.32    739.38 o 
  16   6   3     9933.05    10314.17    512.94 o 
  17   6   3     9934.07     9351.96    279.09 o 
  18   6   3      360.75      461.47     62.14 o 
  19   6   3      430.66      667.34    185.62 o 
  20   6   3     3893.14     4393.12    102.15 o 
  21   6   3     1587.26     1891.41    211.58 o 
   0   7   3    42185.10    40557.33    341.00 o 
   1   7   3     2028.06     1921.11    208.82 o 
   2   7   3       60.40      171.10    102.12 o 
   3   7   3     5584.61     5316.82    144.39 o 
   4   7   3    21343.16    19965.43    521.49 o 
   5   7   3        2.20       35.48     43.25 o 
   6   7   3     7546.09     6931.54    219.47 o 
   7   7   3     9355.62     9554.02    717.64 o 
   8   7   3    14865.17    15488.76    249.88 o 
   9   7   3     7164.69     7072.73    194.39 o 
  10   7   3    13379.43    14441.73    369.44 o 
  11   7   3      692.09      748.47     37.25 o 
  12   7   3     6124.52     6007.99    239.69 o 
  13   7   3     8041.12     7988.63     86.20 o 
  14   7   3    13159.42    13029.48    409.88 o 
  15   7   3     2747.17     2844.16    305.83 o 
  16   7   3       51.78      153.47     60.55 o 
  17   7   3      802.07     1037.80    241.64 o 
  18   7   3     5345.09     6761.27    744.66 o 
  19   7   3     2705.06     2375.08    386.35 o 
  20   7   3      191.69      295.21     99.32 o 
  21   7   3      584.68      487.43    109.96 o 
   1   8   3     3214.35     3741.04    238.99 o 
   2   8   3     1501.87     1543.92    127.89 o 
   3   8   3    17520.74    16856.13    655.26 o 
   4   8   3     1115.76     1055.28     71.73 o 
   5   8   3    12306.00    12310.16    417.99 o 
   6   8   3     5777.67     5703.31    195.86 o 
   7   8   3      364.75      353.25    208.38 o 
   8   8   3       28.31      164.91    295.89 o 
   9   8   3     7257.81     6877.09    111.12 o 
  10   8   3      608.27      683.25    184.90 o 
  11   8   3     1166.20     1037.22     89.81 o 
  12   8   3       26.06       41.78     69.81 o 
  13   8   3      128.28      434.42    274.56 o 
  14   8   3       18.20       86.38    177.03 o 
  15   8   3      531.87      657.90    152.39 o 
  16   8   3       62.12      195.34     81.48 o 
  17   8   3     1139.11     1110.64    204.89 o 
  18   8   3      259.19      244.03     45.87 o 
  19   8   3      651.37      839.32    302.46 o 
  20   8   3      165.72      193.79     59.24 o 
  21   8   3      269.08      400.51    145.73 o 
   0   9   3    64265.73    58812.07    851.67 o 
   1   9   3    19415.34    19956.91    518.22 o 
   2   9   3     2900.79     3318.68    152.38 o 
   3   9   3     2274.55     2284.37    115.68 o 
   4   9   3    26348.55    26674.97    227.45 o 
   5   9   3    30679.66    29896.74    299.29 o 
   6   9   3    10274.57    11147.66    320.06 o 
   7   9   3     3916.40     3762.21    151.96 o 
   8   9   3     9704.31     9433.16    263.57 o 
   9   9   3     2433.12     2849.71    128.58 o 
  10   9   3     9111.20    10882.37    302.47 o 
  11   9   3      769.93     1258.26    230.99 o 
  12   9   3     2393.15     2583.55     93.46 o 
  13   9   3       41.27      389.77    246.97 o 
  14   9   3     4720.80     4418.67    248.49 o 
  15   9   3     1283.56     1938.07    349.67 o 
  16   9   3      302.51      573.75    186.32 o 
  17   9   3      773.54      821.15     34.86 o 
  18   9   3     1547.25     1944.01    267.10 o 
  19   9   3       98.30       80.96    215.91 o 
  20   9   3      182.12      385.58    119.14 o 
   1  10   3     6917.68     6596.65    115.79 o 
   2  10   3    30980.73    30850.36    202.82 o 
   3  10   3    20918.19    19230.97    162.87 o 
   4  10   3    10379.02    10852.48    232.31 o 
   5  10   3     2635.60     2372.40    212.98 o 
   6  10   3    20598.18    20011.74    681.90 o 
   7  10   3     7115.04     6620.89    263.83 o 
   8  10   3     8713.09     8271.70    144.50 o 
   9  10   3     6035.68     5567.42    164.46 o 
  10  10   3     1794.60     2018.50    197.50 o 
  11  10   3       87.59       64.16     37.51 o 
  12  10   3     8324.68     8146.63    386.20 o 
  13  10   3      140.04      302.40    104.81 o 
  14  10   3      556.34      774.04    117.81 o 
  15  10   3      174.35      213.30    122.46 o 
  16  10   3     3508.82     3566.75    353.53 o 
  17  10   3      995.52      973.87    286.56 o 
  18  10   3      100.25      324.93    108.40 o 
  19  10   3     1156.94     1088.37     95.00 o 
  20  10   3      833.46     1263.91    390.05 o 
   0  11   3      889.81      870.93    388.79 o 
   1  11   3     2205.45     1937.17     55.60 o 
   2  11   3     2344.71     2388.02    158.89 o 
   3  11   3      682.84      936.59    239.82 o 
   4  11   3     2616.28     2319.69    195.39 o 
   5  11   3      617.12      810.88    187.72 o 
   6  11   3      834.16     1054.49    116.21 o 
   7  11   3     6986.70     6680.53    337.16 o 
   8  11   3      151.08      188.10     50.40 o 
   9  11   3     3484.81     3704.21    138.60 o 
  10  11   3      433.41      424.81     76.74 o 
  11  11   3      252.58      395.27    226.85 o 
  12  11   3      796.02      756.64    124.92 o 
  13  11   3     3239.18     3289.63    163.57 o 
  14  11   3       56.95      149.10    134.18 o 
  15  11   3     1507.26     1466.79    270.60 o 
  16  11   3       18.95      248.39    187.06 o 
  17  11   3        1.49       13.93     18.08 o 
  18  11   3        0.29       68.45     73.69 o 
  19  11   3      726.45      892.59    164.50 o 
   1  12   3     1563.07     2308.07    230.45 o 
   2  12   3     4525.56     5124.65    228.18 o 
   3  12   3      525.34      502.93     90.48 o 
   4  12   3      274.65      438.14    323.14 o 
   5  12   3     9808.46     9396.08    212.14 o 
   6  12   3     9347.11     9521.94    309.97 o 
   7  12   3      810.12      907.19    138.97 o 
   8  12   3      479.16      658.66     71.21 o 
   9  12   3     6970.51     7259.65    264.12 o 
  10  12   3     4413.65     4947.62    184.73 o 
  11  12   3    13320.20    13413.78    376.54 o 
  12  12   3     2726.33     2690.42    145.05 o 
  13  12   3        4.96       38.71     37.08 o 
  14  12   3     2545.59     2751.33    265.32 o 
  15  12   3     3630.25     3943.47    126.34 o 
  16  12   3     3479.39     3731.37    263.37 o 
  17  12   3     3377.99     3249.75    167.71 o 
  18  12   3      653.69      727.87    297.01 o 
  19  12   3      174.01      263.81     60.74 o 
   0  13   3    24409.40    22891.05    259.73 o 
   1  13   3        0.16       40.18    121.94 o 
   2  13   3      297.13      311.96    103.40 o 
   3  13   3     2313.94     2196.89    280.63 o 
   4  13   3    12373.13    11998.45    417.39 o 
   5  13   3      353.86      584.70    109.00 o 
   6  13   3     2260.48     3287.64    393.00 o 
   7  13   3     3974.84     3999.39    235.84 o 
   8  13   3    10727.45    10289.63     40.50 o 
   9  13   3     7238.34     6886.71    149.17 o 
  10  13   3     5838.68     5266.35    183.07 o 
  11  13   3      149.31      330.85    136.06 o 
  12  13   3     3568.63     3478.75    234.78 o 
  13  13   3     7505.42     7158.44     90.74 o 
  14  13   3     6589.14     6027.57    176.67 o 
  15  13   3     2499.32     2634.99    215.70 o 
  16  13   3       66.83      158.70     99.57 o 
  17  13   3     1047.46     1198.42    281.18 o 
  18  13   3     2541.53     2977.64    210.89 o 
   1  14   3     3187.80     3110.59    202.96 o 
   2  14   3     4766.64     4389.80    300.97 o 
   3  14   3     8163.95     7813.42    276.82 o 
   4  14   3        0.85       51.68     60.74 o 
   5  14   3     1501.70     1609.98    242.82 o 
   6  14   3      345.95      459.23    191.41 o 
   7  14   3      329.64      427.03    202.75 o 
   8  14   3     2107.00     2676.79    344.37 o 
   9  14   3     2185.50     2323.67    134.03 o 
  10  14   3     1232.77     1468.84    176.11 o 
  11  14   3     1788.65     2177.23    172.54 o 
  12  14   3      884.57      903.22    108.68 o 
  13  14   3       48.12      128.26     84.07 o 
  14  14   3        0.94      295.13    426.94 o 
  15  14   3     1024.47     1140.10    415.66 o 
  16  14   3      334.91      576.59    399.70 o 
  17  14   3     1130.41     1061.98    147.35 o 
  18  14   3      551.75      676.47    260.15 o 
   0  15   3     8685.40     9386.32    858.95 o 
   1  15   3    13539.45    12651.49    240.54 o 
   2  15   3      368.14      339.69     29.33 o 
   3  15   3      541.09      626.90    185.36 o 
   4  15   3     3250.71     3925.93    157.33 o 
   5  15   3     8129.26     8314.25    283.32 o 
   6  15   3     1251.02     1290.28    221.44 o 
   7  15   3      265.30      267.76     93.08 o 
   8  15   3     2314.30     3082.59    246.54 o 
   9  15   3      414.64      680.74    155.98 o 
  10  15   3     1661.27     1780.37    169.17 o 
  11  15   3        2.47      105.60    109.72 o 
  12  15   3     1120.70     1321.96    119.04 o 
  13  15   3        2.71      190.30    170.48 o 
  14  15   3      986.93     1217.28    161.40 o 
  15  15   3      818.67      886.03    216.09 o 
  16  15   3      523.12      742.18    274.35 o 
  17  15   3       90.17      217.67    162.55 o 
   1  16   3     7000.52     6785.86    169.60 o 
   2  16   3     9366.66     9735.56    195.56 o 
   3  16   3    15352.22    14346.05    229.81 o 
   4  16   3     1919.44     2198.29    237.73 o 
   5  16   3      237.02      310.27     98.51 o 
   6  16   3     6664.15     7616.40    458.37 o 
   7  16   3     4985.91     5116.47    324.58 o 
   8  16   3     1086.44     1415.89    200.11 o 
   9  16   3      924.55      819.78     47.91 o 
  10  16   3     1677.81     1823.36    144.11 o 
  11  16   3      160.25      477.78    400.03 o 
  12  16   3     2374.87     2852.80    225.50 o 
  13  16   3       86.34      278.24    248.53 o 
  14  16   3      676.08      956.78    585.36 o 
  15  16   3       69.98      328.91    323.83 o 
  16  16   3      934.84     1112.64    103.72 o 
   0  17   3     1581.38     1913.89    531.75 o 
   1  17   3     1211.43     1263.68    164.53 o 
   2  17   3     1113.05     1083.79    183.68 o 
   3  17   3       66.29      190.79    158.37 o 
   4  17   3     2176.11     2565.04    340.52 o 
   5  17   3      536.49      680.22    221.16 o 
   6  17   3      276.97      333.02     78.08 o 
   7  17   3     1958.24     2407.13    177.92 o 
   8  17   3      446.38      627.61    202.89 o 
   9  17   3      417.12      437.33     91.18 o 
  10  17   3      159.74      289.11    415.46 o 
  11  17   3      185.16      194.86     79.64 o 
  12  17   3       59.35      129.06    218.96 o 
  13  17   3      923.20      878.76    336.57 o 
  14  17   3      164.32      459.14    337.40 o 
  15  17   3      756.24      809.91    162.14 o 
   1  18   3      226.16      236.67    124.47 o 
   2  18   3      131.03      253.18     47.27 o 
   3  18   3      470.79      502.90    120.89 o 
   4  18   3        2.80      141.43    205.21 o 
   5  18   3     2422.38     2472.14    524.51 o 
   6  18   3     1208.59     1733.89    293.20 o 
   7  18   3      109.93      154.25     85.61 o 
   8  18   3      194.33      240.55     89.05 o 
   9  18   3     2321.81     2331.67    187.47 o 
  10  18   3     1501.46     1566.45    164.56 o 
  11  18   3     5357.10     5192.49    282.46 o 
  12  18   3      210.70      347.36    364.12 o 
  13  18   3      126.02      456.10    331.77 o 
  14  18   3     1282.68     2273.01    415.16 o 
   0  19   3     4109.98     4701.87    363.25 o 
   1  19   3      187.10      267.39    230.52 o 
   2  19   3       33.23      110.45    196.52 o 
   3  19   3     1190.88     1316.98    132.56 o 
   4  19   3     1794.14     2061.16    331.94 o 
   5  19   3      151.08      299.30    201.08 o 
   6  19   3        0.72      254.81    395.39 o 
   7  19   3     2432.50     2704.31    144.05 o 
   8  19   3     3752.58     4124.66    351.37 o 
   9  19   3     3498.27     3554.77    242.30 o 
  10  19   3      387.37      525.79    108.32 o 
  11  19   3      100.95      223.52     85.61 o 
  12  19   3     2117.54     2589.09    240.13 o 
  13  19   3     3181.71     3502.86    148.49 o 
   1  20   3      175.19      160.57     38.60 o 
   2  20   3      999.28      856.20     68.48 o 
   3  20   3      654.48      694.41    234.91 o 
   4  20   3       84.39       90.46    129.89 o 
   5  20   3      679.70      861.87    638.74 o 
   6  20   3      128.42      195.55    370.72 o 
   7  20   3        3.08       47.56     67.40 o 
   8  20   3      670.57      778.25    133.97 o 
   9  20   3     1495.30     1560.83    174.81 o 
  10  20   3      785.77      802.62     73.09 o 
  11  20   3     2009.01     1905.01    451.02 o 
  12  20   3      384.89      420.62     61.56 o 
   0  21   3     2561.75     2730.35    879.02 o 
   1  21   3     3724.38     4079.06    263.80 o 
   2  21   3       81.03      145.24     66.41 o 
   3  21   3       52.68      100.48    108.11 o 
   4  21   3      864.05     1200.39    348.30 o 
   5  21   3     2101.09     2308.03    419.99 o 
   6  21   3      172.49      302.08    247.44 o 
   7  21   3      838.82      807.14    288.70 o 
   8  21   3      538.11      610.79     67.41 o 
   9  21   3      126.34      241.66    201.70 o 
  10  21   3      163.54      246.44    240.79 o 
   1  22   3     2151.17     2366.38    233.69 o 
   2  22   3     2815.29     3260.65    129.10 o 
   3  22   3     5483.44     5687.04    295.66 o 
   4  22   3      435.10      511.58     84.22 o 
   5  22   3      430.47      576.95    270.53 o 
   6  22   3     1935.33     2110.54    104.14 o 
   7  22   3     1255.31     1415.20    162.21 o 
   8  22   3      234.86      338.03     45.28 o 
   0  23   3       68.01      143.79    372.33 o 
   1  23   3     1379.38     1431.86    234.81 o 
   2  23   3      357.54      527.26    675.93 o 
   3  23   3       39.97       49.96     65.85 o 
   4  23   3      192.72      329.20    418.47 o 
   5  23   3      829.60      853.28     51.80 o 
   0   0   4    30050.53    29210.33    464.52 o 
   1   0   4      366.30      355.54     26.13 o 
   2   0   4     5208.52     4863.79    137.87 o 
   3   0   4    13947.94    14188.32    323.43 o 
   4   0   4     7586.36     7075.28    133.57 o 
   5   0   4     8787.31     8251.27    241.93 o 
   6   0   4      158.31      259.27     80.69 o 
   7   0   4    17659.74    15933.08    543.04 o 
   8   0   4     2656.75     3245.20    329.57 o 
   9   0   4    23930.30    21850.19   1163.31 o 
  10   0   4     4162.02     4412.55    290.39 o 
  11   0   4      382.52      450.17    269.56 o 
  12   0   4      164.63      344.73     98.79 o 
  13   0   4    19637.43    18563.98    363.93 o 
  14   0   4       95.15      742.27    588.91 o 
  15   0   4     1908.15     2040.89    274.93 o 
  16   0   4     1306.08     1231.30    262.61 o 
  17   0   4     4422.05     5165.62    356.26 o 
  18   0   4      300.55      494.92    810.88 o 
  19   0   4     1800.50     2180.95    303.17 o 
  20   0   4      417.74      576.61    231.51 o 
  21   0   4       12.46      229.97    356.22 o 
   1   1   4     3183.17     3069.87     95.65 o 
   2   1   4     6065.19     5227.28    162.88 o 
   3   1   4      509.81      444.12     70.30 o 
   4   1   4     4448.35     4505.86    187.19 o 
   5   1   4    12404.19    11729.95    579.49 o 
   6   1   4      738.78      692.56     63.95 o 
   7   1   4     2840.55     3225.72    152.36 o 
   8   1   4       91.61      127.85     55.02 o 
   9   1   4    20101.49    20187.34    276.75 o 
  10   1   4      257.90      396.67     67.40 o 
  11   1   4    16537.01    16518.27    465.98 o 
  12   1   4       50.11      190.28     68.49 o 
  13   1   4        8.67       76.88    136.77 o 
  14   1   4     1510.58     1358.36     71.22 o 
  15   1   4     6548.52     5912.91    683.65 o 
  16   1   4     2680.65     2225.05    270.65 o 
  17   1   4     3552.83     3513.47    398.28 o 
  18   1   4      113.04      368.22    334.75 o 
  19   1   4      147.38      316.11    207.78 o 
  20   1   4      221.70      285.77     71.11 o 
  21   1   4      713.10      786.77    101.67 o 
   0   2   4     1352.57     1249.57    327.37 o 
   1   2   4     4145.39     4002.87    165.60 o 
   2   2   4     1113.38     1050.69    119.94 o 
   3   2   4      245.74      332.81    124.65 o 
   4   2   4      357.14      378.12     82.78 o 
   5   2   4    14427.58    12916.70    331.06 o 
   6   2   4      561.69      744.67    157.46 o 
   7   2   4     6903.70     6382.69    206.56 o 
   8   2   4        2.06       77.22    289.35 o 
   9   2   4       77.26       83.15     13.86 o 
  10   2   4       18.45       20.82    211.88 o 
  11   2   4     2149.17     2556.52    170.92 o 
  12   2   4      380.48      548.78    139.54 o 
  13   2   4       22.84      135.46     61.53 o 
  14   2   4        7.80       18.16     47.72 o 
  15   2   4     1338.36     1692.36    353.67 o 
  16   2   4     1290.64     1353.85    175.87 o 
  17   2   4     2683.49     2851.23    191.83 o 
  18   2   4      861.44     1190.88    279.12 o 
  19   2   4      823.87      772.70     94.55 o 
  20   2   4       96.83      117.70    141.46 o 
  21   2   4     3156.10     3646.86    450.57 o 
   1   3   4    38461.26    35371.70    342.48 o 
   2   3   4    13450.63    13781.30    480.81 o 
   3   3   4    88390.41    81155.33   1011.22 o 
   4   3   4     5279.00     4893.72     74.42 o 
   5   3   4     1492.88     1646.51    126.18 o 
   6   3   4     2769.08     3449.82    328.36 o 
   7   3   4    23472.08    22093.62    289.45 o 
   8   3   4     4583.96     4637.80    110.62 o 
   9   3   4     1575.29     2677.52    461.39 o 
  10   3   4        6.11       42.64    229.81 o 
  11   3   4     2085.85     2296.68     61.76 o 
  12   3   4      278.36      363.06    150.67 o 
  13   3   4      237.66      263.17     65.64 o 
  14   3   4      188.01      180.67     32.53 o 
  15   3   4      528.03     1140.27    137.53 o 
  16   3   4       18.93      317.53    255.24 o 
  17   3   4      797.48     1159.61    480.80 o 
  18   3   4      171.12      237.68    342.21 o 
  19   3   4     2603.68     3353.82    238.23 o 
  20   3   4       13.13       73.50     69.91 o 
  21   3   4      131.48      390.80    372.52 o 
   0   4   4     3636.39     3640.14    308.34 o 
   1   4   4    26092.67    25832.27    286.02 o 
   2   4   4     1371.05     1660.66    200.12 o 
   3   4   4     1783.47     1739.75    170.27 o 
   4   4   4      394.09      530.97    109.77 o 
   5   4   4    21766.24    19230.42   1154.77 o 
   6   4   4     1554.27     1562.38    116.84 o 
   7   4   4      353.92      629.15    402.82 o 
   8   4   4      278.92      282.63     61.76 o 
   9   4   4      254.26      515.53    359.69 o 
  10   4   4      149.47      228.02     79.74 o 
  11   4   4       98.33      300.56    247.98 o 
  12   4   4      669.19      931.25    161.40 o 
  13   4   4       22.63      113.83    283.65 o 
  14   4   4       59.80      133.14    104.74 o 
  15   4   4     2641.61     2745.42    201.82 o 
  16   4   4     1345.94     1282.46    126.46 o 
  17   4   4     1160.94     1774.11    191.54 o 
  18   4   4     1539.38     1971.84    216.31 o 
  19   4   4     1543.63     1933.43    514.61 o 
  20   4   4       18.45      150.73    169.58 o 
  21   4   4     2400.37     2525.60    247.82 o 
   1   5   4      802.13      885.70    103.58 o 
   2   5   4      284.50      409.84    114.64 o 
   3   5   4    10353.99    10685.92    317.02 o 
   4   5   4      869.99      825.31     63.17 o 
   5   5   4     3941.32     3524.41    140.11 o 
   6   5   4      585.68      622.75    108.40 o 
   7   5   4     1172.02     1335.82    289.10 o 
   8   5   4      418.35      927.79    301.87 o 
   9   5   4     7554.22     6746.27    424.20 o 
  10   5   4     1469.15     1381.50    137.68 o 
  11   5   4    11585.81    12201.86    350.64 o 
  12   5   4      121.43      212.55    333.76 o 
  13   5   4        6.90      194.36     61.33 o 
  14   5   4      460.69      574.68     94.85 o 
  15   5   4    10040.42    11038.65    335.77 o 
  16   5   4      899.47      813.98     97.44 o 
  17   5   4     6141.99     5529.53    231.47 o 
  18   5   4      126.49      249.54    142.25 o 
  19   5   4      419.98      466.57     94.04 o 
  20   5   4        0.33        2.72     31.98 o 
  21   5   4     1233.71     1143.98    238.34 o 
   0   6   4    14161.96    14751.05    386.94 o 
   1   6   4       11.21       48.22     66.60 o 
   2   6   4     2227.66     2404.88    235.07 o 
   3   6   4     7965.38     7477.30    261.60 o 
   4   6   4     1481.43     2198.08    189.99 o 
   5   6   4     5107.00     5027.27    152.43 o 
   6   6   4       75.68      333.47    188.43 o 
   7   6   4    13150.55    13878.06    382.58 o 
   8   6   4      923.54      882.96    112.79 o 
   9   6   4    21167.22    21268.05    322.19 o 
  10   6   4     3167.97     3121.00    149.05 o 
  11   6   4      274.31      466.27    144.90 o 
  12   6   4       60.42      287.22    212.74 o 
  13   6   4    21782.75    20596.90    361.65 o 
  14   6   4       82.52      193.62     77.61 o 
  15   6   4     2302.75     2500.91    174.93 o 
  16   6   4      985.10     1024.91    195.92 o 
  17   6   4     6016.87     6538.43    383.64 o 
  18   6   4      203.78      453.72    229.42 o 
  19   6   4     2596.30     3047.99    216.75 o 
  20   6   4      188.67      429.89    406.20 o 
  21   6   4       98.07      510.19    293.86 o 
   1   7   4      598.70      774.83    216.00 o 
   2   7   4       71.30      258.78    148.45 o 
   3   7   4     2271.24     2036.62    171.80 o 
   4   7   4     2928.57     3035.91    114.44 o 
   5   7   4     9374.31     8658.26    261.57 o 
   6   7   4     5123.46     4745.10    134.97 o 
   7   7   4      293.94      395.89     51.75 o 
   8   7   4     2057.20     1908.53     84.67 o 
   9   7   4    21579.37    19197.73    797.24 o 
  10   7   4      254.24      331.03    146.06 o 
  11   7   4    14388.62    14340.62    428.59 o 
  12   7   4      403.63      636.82    132.66 o 
  13   7   4       72.22      240.11    104.06 o 
  14   7   4      860.94      958.24     72.80 o 
  15   7   4     5768.78     5758.81     94.16 o 
  16   7   4     2675.54     3129.39    252.02 o 
  17   7   4     1788.04     2297.56    165.42 o 
  18   7   4      289.62      420.88    220.21 o 
  19   7   4      635.56     1303.79    249.88 o 
  20   7   4      397.81      639.78    287.16 o 
   0   8   4      610.99      768.44    284.85 o 
   1   8   4     1165.48     1144.44     61.70 o 
   2   8   4       13.91       24.09     41.62 o 
   3   8   4        0.25       54.47    122.24 o 
   4   8   4      102.17      173.29    184.10 o 
   5   8   4    10216.58     9135.69    142.42 o 
   6   8   4        0.57       38.92     27.57 o 
   7   8   4     5624.98     5553.32    275.21 o 
   8   8   4       93.53      113.96     50.84 o 
   9   8   4        0.20      110.68    132.76 o 
  10   8   4        1.27       65.77    232.86 o 
  11   8   4     1592.80     1674.03    202.10 o 
  12   8   4       84.87      129.51     44.55 o 
  13   8   4        1.88       79.01    147.38 o 
  14   8   4       54.92      128.90     49.47 o 
  15   8   4     1049.57      974.81    202.87 o 
  16   8   4      292.77      284.22    151.68 o 
  17   8   4     1909.57     2068.25    235.15 o 
  18   8   4      144.97      158.94     43.32 o 
  19   8   4      462.18      483.38     98.69 o 
  20   8   4       68.48      137.54     83.84 o 
   1   9   4    22286.54    21234.04    806.06 o 
   2   9   4     3909.93     3855.24    209.36 o 
   3   9   4    50912.38    46237.68    329.57 o 
   4   9   4     3983.73     3730.81    315.60 o 
   5   9   4      223.92      387.02     90.31 o 
   6   9   4      800.64     1149.33    115.52 o 
   7   9   4    19161.15    18247.66   1133.27 o 
   8   9   4     5682.64     5119.68    155.23 o 
   9   9   4     1018.97     1050.02    210.12 o 
  10   9   4      134.92      294.12     79.28 o 
  11   9   4     2600.63     3009.93    196.48 o 
  12   9   4       12.91       81.94     44.58 o 
  13   9   4      151.36      181.48     70.70 o 
  14   9   4      427.33      470.17     78.67 o 
  15   9   4     1057.36     1588.11    184.21 o 
  16   9   4       68.02      113.40     28.66 o 
  17   9   4      383.54      279.14    283.27 o 
  18   9   4      180.71      237.98    193.19 o 
  19   9   4     2654.83     3177.58    170.03 o 
  20   9   4       12.58       50.93    299.01 o 
   0  10   4      140.52      476.24    358.03 o 
   1  10   4    11409.70    10816.54    236.92 o 
   2  10   4        9.95       59.92    222.65 o 
   3  10   4      186.47      254.98    170.90 o 
   4  10   4     1074.65     1310.73    319.04 o 
   5  10   4     9593.86     9243.32    232.23 o 
   6  10   4     1129.60     1380.79    306.77 o 
   7  10   4      210.67      211.76    165.68 o 
   8  10   4        0.16       31.98     47.50 o 
   9  10   4      399.35      580.72     78.08 o 
  10  10   4       67.15      205.40     69.14 o 
  11  10   4       34.97       73.81     63.53 o 
  12  10   4      507.69      546.17    145.40 o 
  13  10   4      405.39      735.25    214.19 o 
  14  10   4       87.10      217.78     96.67 o 
  15  10   4     1218.08     1408.03    206.56 o 
  16  10   4      542.23      677.51    198.90 o 
  17  10   4     2445.39     3064.96    212.24 o 
  18  10   4      803.18      902.34    214.63 o 
  19  10   4      428.07      360.86     21.84 o 
   1  11   4      820.40     1204.59    145.38 o 
   2  11   4      987.00      937.27     94.21 o 
   3  11   4     1077.35      990.77     77.42 o 
   4  11   4      261.46      297.53     74.97 o 
   5  11   4     7696.81     7165.56    199.89 o 
   6  11   4       52.51      116.23     91.05 o 
   7  11   4     3529.31     3126.13     78.03 o 
   8  11   4     1416.63     1346.63    297.50 o 
   9  11   4     4282.28     3983.42    203.39 o 
  10  11   4      964.02     1015.44    174.46 o 
  11  11   4     4182.72     3778.60    114.93 o 
  12  11   4      167.62      386.70    193.36 o 
  13  11   4       86.99      133.97    173.91 o 
  14  11   4        4.78       78.49    200.91 o 
  15  11   4     3497.73     3169.29    280.71 o 
  16  11   4      234.85      332.67    155.66 o 
  17  11   4     3748.36     3413.52    231.99 o 
  18  11   4       54.03      111.58    143.59 o 
  19  11   4       51.39      136.00    169.01 o 
   0  12   4     3433.13     3189.16    147.37 o 
   1  12   4     2858.94     3420.45    167.37 o 
   2  12   4      366.74      626.89    203.95 o 
   3  12   4    10471.85    10110.14    190.74 o 
   4  12   4        3.78       86.23    261.47 o 
   5  12   4     8477.17     8846.83    208.46 o 
   6  12   4      148.87      202.97    162.00 o 
   7  12   4    10815.54     9834.38    295.33 o 
   8  12   4       44.94       57.09     57.08 o 
   9  12   4    15412.05    14789.99    572.62 o 
  10  12   4     1699.42     1557.28    132.89 o 
  11  12   4      422.98      554.96    109.78 o 
  12  12   4       31.52      307.52    348.42 o 
  13  12   4    13484.72    13907.50    342.95 o 
  14  12   4      221.29      434.71    203.21 o 
  15  12   4     1441.37     1841.21    159.30 o 
  16  12   4      654.63      725.75    218.31 o 
  17  12   4     2883.90     3063.98    290.32 o 
  18  12   4      186.86      554.31    436.22 o 
   1  13   4      709.05      911.66    156.70 o 
   2  13   4        9.58      112.72    132.03 o 
   3  13   4      142.17      230.49    172.05 o 
   4  13   4     1328.03     1122.97    108.64 o 
   5  13   4     5136.79     5430.51    265.53 o 
   6  13   4     2051.52     2272.68    124.59 o 
   7  13   4     1665.63     2032.78    185.76 o 
   8  13   4      929.09      985.24    189.08 o 
   9  13   4     9385.86     8626.05    202.92 o 
  10  13   4      278.48      302.93    175.29 o 
  11  13   4    13222.24    12820.30    224.37 o 
  12  13   4      530.82      602.46     83.63 o 
  13  13   4       32.86       64.02     42.92 o 
  14  13   4      250.30      380.09    111.83 o 
  15  13   4     5910.18     6390.17    213.68 o 
  16  13   4     1258.66     1804.83    263.07 o 
  17  13   4     1717.23     1948.17    110.44 o 
   0  14   4      208.21      467.33    512.18 o 
   1  14   4     3218.20     3748.43    365.37 o 
   2  14   4        5.18       30.85    188.04 o 
   3  14   4      761.25      830.21     89.07 o 
   4  14   4     1483.13     1597.50    276.44 o 
   5  14   4     8005.58     7205.56    276.54 o 
   6  14   4      676.10      650.45     60.19 o 
   7  14   4     1819.58     1952.59     95.67 o 
   8  14   4      189.18      392.42    251.81 o 
   9  14   4       55.11      137.01    288.68 o 
  10  14   4      506.30      589.71    120.67 o 
  11  14   4      653.06      681.67    169.72 o 
  12  14   4       63.56      174.47    191.69 o 
  13  14   4      347.06      404.16     73.35 o 
  14  14   4      171.22      309.70    249.04 o 
  15  14   4      592.39      809.22    354.76 o 
  16  14   4      161.73      444.09    354.79 o 
  17  14   4      119.42      226.07     90.03 o 
   1  15   4    16325.28    15601.74   1471.92 o 
   2  15   4     1588.86     2111.13    365.56 o 
   3  15   4    31532.97    29829.33    534.92 o 
   4  15   4     1466.09     1536.10    238.87 o 
   5  15   4      158.99      201.73     30.00 o 
   6  15   4      594.11      771.54    395.77 o 
   7  15   4    13863.69    12818.70    372.34 o 
   8  15   4     3097.39     2787.18    266.70 o 
   9  15   4      610.16      698.44    137.25 o 
  10  15   4       42.76       38.56     42.79 o 
  11  15   4     1203.68     1636.28    150.66 o 
  12  15   4       63.67      129.23     63.89 o 
  13  15   4      183.51      192.47     83.66 o 
  14  15   4      257.86      486.68    335.80 o 
  15  15   4      137.10      265.61     84.09 o 
  16  15   4       46.78      132.72    149.54 o 
   0  16   4       56.13      148.94    139.40 o 
   1  16   4    13202.36    12554.19    257.16 o 
   2  16   4       43.16      169.93    334.43 o 
   3  16   4     1392.01     1852.55    564.12 o 
   4  16   4      116.36      290.11    185.71 o 
   5  16   4    14054.30    13886.73    512.12 o 
   6  16   4      317.69      423.25    115.72 o 
   7  16   4       95.76      101.30     58.32 o 
   8  16   4       11.69       44.90     44.41 o 
   9  16   4     2398.14     3519.58    463.57 o 
  10  16   4        7.54       19.90     66.58 o 
  11  16   4      347.39      413.17     70.74 o 
  12  16   4      255.39      437.33    151.97 o 
  13  16   4      854.51     1009.06     46.82 o 
  14  16   4      113.62      405.47    438.94 o 
  15  16   4      129.11      295.82    230.90 o 
   1  17   4        7.27      121.69     83.16 o 
   2  17   4     1334.89     1262.25    128.98 o 
   3  17   4     2571.57     2418.31     80.19 o 
   4  17   4      117.58      133.33     60.95 o 
   5  17   4     2380.04     2778.32    213.87 o 
   6  17   4       84.51      136.68    124.44 o 
   7  17   4      344.70      473.98    123.95 o 
   8  17   4      522.27      530.39    189.54 o 
   9  17   4     1248.25     1218.27     45.22 o 
  10  17   4      234.10      284.62    186.03 o 
  11  17   4      445.12      605.94    284.76 o 
  12  17   4      111.82      197.99    206.76 o 
  13  17   4       64.44      121.11    216.43 o 
  14  17   4        6.57      112.98    276.19 o 
   0  18   4     1278.39     1567.20    635.93 o 
   1  18   4     1792.94     1828.51     79.27 o 
   2  18   4      183.67      227.24     50.73 o 
   3  18   4     3696.90     3691.89    108.32 o 
   4  18   4       10.95       43.95    252.71 o 
   5  18   4     4181.13     4272.55    188.41 o 
   6  18   4        0.27       56.62    155.80 o 
   7  18   4     3409.46     3594.82    191.04 o 
   8  18   4       33.07       46.87     58.54 o 
   9  18   4     6625.48     6575.84    446.52 o 
  10  18   4      122.46      149.81     17.79 o 
  11  18   4        2.56      106.14    534.16 o 
  12  18   4      111.62      332.34    269.66 o 
  13  18   4     5741.66     6055.01    268.26 o 
   1  19   4     1639.09     1742.51    116.46 o 
   2  19   4        5.45       75.61     83.66 o 
   3  19   4      745.52     1226.95    420.00 o 
   4  19   4      536.55      434.29     90.29 o 
   5  19   4     2595.06     2589.36     58.30 o 
   6  19   4      427.30      536.93    333.48 o 
   7  19   4     3266.52     3651.10    412.73 o 
   8  19   4       80.24      227.67    307.08 o 
   9  19   4     2480.74     2813.39    444.79 o 
  10  19   4      382.02      518.92    309.70 o 
  11  19   4     8169.77     7868.76    248.12 o 
  12  19   4      257.43      344.28    465.07 o 
   0  20   4       79.28      285.39    239.46 o 
   1  20   4        0.90       67.43     52.42 o 
   2  20   4        0.13       44.06    429.06 o 
   3  20   4      155.34      170.89     45.00 o 
   4  20   4      834.58      890.89     95.72 o 
   5  20   4      222.20      186.81     76.78 o 
   6  20   4      199.00      334.59    148.56 o 
   7  20   4     1183.83     1276.69    550.95 o 
   8  20   4      302.69      413.07    202.85 o 
   9  20   4     1106.51     1084.75    117.28 o 
  10  20   4      277.71      452.62    178.01 o 
   1  21   4     3110.22     3456.04    264.85 o 
   2  21   4      428.09      486.70    182.73 o 
   3  21   4     7532.05     7413.82    219.76 o 
   4  21   4      191.44      223.12    186.40 o 
   5  21   4       43.54      256.15    378.58 o 
   6  21   4      172.65      251.72     62.64 o 
   7  21   4     3750.59     4079.38    253.95 o 
   8  21   4      500.87      668.90    448.62 o 
   0  22   4      209.05      382.67    376.16 o 
   1  22   4     5056.58     5346.82    181.28 o 
   2  22   4       34.52       84.87    371.79 o 
   3  22   4      686.58     1000.57    204.00 o 
   4  22   4      282.94      526.94    357.27 o 
   5  22   4     6988.82     7141.03    393.21 o 
   1   0   5     2895.50     2673.49    163.37 o 
   2   0   5    24009.06    22567.24    774.15 o 
   3   0   5     1710.18     1745.80    218.67 o 
   4   0   5        0.11       42.59     60.41 o 
   5   0   5     7514.70     6901.27    230.72 o 
   6   0   5    42154.90    39786.18    281.22 o 
   7   0   5      682.93      752.20     97.93 o 
   8   0   5     2309.35     2559.55    170.91 o 
   9   0   5      634.40      656.96     63.93 o 
  10   0   5    27581.27    26280.33    287.93 o 
  11   0   5     1780.42     1787.96    129.01 o 
  12   0   5    21225.29    20395.11   1082.12 o 
  13   0   5      517.16     1432.63    496.01 o 
  14   0   5     7161.78     7297.50    479.94 o 
  15   0   5     3024.97     2989.59    397.43 o 
  16   0   5    16458.77    14702.74   1236.06 o 
  17   0   5       61.78      122.25    361.78 o 
  18   0   5       16.78      378.14    555.50 o 
  19   0   5      342.40      422.66    158.47 o 
  20   0   5     4995.49     4479.25   1596.01 o 
   0   1   5     8665.25     7536.46   1101.15 o 
   1   1   5    12303.40    12291.70    368.00 o 
   2   1   5       99.95      113.73     37.48 o 
   3   1   5      282.20      466.18    125.34 o 
   4   1   5    13212.63    12597.80    645.88 o 
   5   1   5     9547.28     9856.11    582.70 o 
   6   1   5       49.43      183.65     58.63 o 
   7   1   5    10837.74    10200.06    479.62 o 
   8   1   5    18662.55    16762.75   1028.78 o 
   9   1   5       21.89       60.58     74.22 o 
  10   1   5     3004.94     3048.81    282.64 o 
  11   1   5     6194.11     5451.51    842.34 o 
  12   1   5     2706.60     2510.51    266.01 o 
  13   1   5     2219.59     2103.30    294.03 o 
  14   1   5     7747.73     9299.74    332.16 o 
  15   1   5      107.17      137.86     73.19 o 
  16   1   5      187.28      122.67    111.63 o 
  17   1   5      620.97      571.38     85.09 o 
  18   1   5     1786.38     1986.91     99.55 o 
  19   1   5      442.52      344.24    123.47 o 
  20   1   5      479.87      678.62    201.44 o 
   1   2   5      992.05     1307.76    113.84 o 
   2   2   5    25105.41    22263.17    772.75 o 
   3   2   5     2994.00     2929.55    168.76 o 
   4   2   5     9348.86     9746.78    291.32 o 
   5   2   5      455.41      641.58     95.07 o 
   6   2   5     4465.63     4242.44    141.94 o 
   7   2   5      244.03      289.94     72.48 o 
   8   2   5     3463.67     3453.63    160.25 o 
   9   2   5     2374.81     2211.80    159.56 o 
  10   2   5      455.04      450.26    100.52 o 
  11   2   5     1799.93     2208.40    249.28 o 
  12   2   5      277.31      774.11    282.36 o 
  13   2   5      355.20      601.58    440.21 o 
  14   2   5      807.74     1309.75    192.13 o 
  15   2   5      338.34      409.82    270.73 o 
  16   2   5      134.22       95.63    305.00 o 
  17   2   5     1084.80     1226.23    114.13 o 
  18   2   5      767.78      732.83     98.00 o 
  19   2   5      321.36      413.09     83.34 o 
  20   2   5      284.36      369.59     98.24 o 
   0   3   5    89916.74    80952.63   2805.24 o 
   1   3   5     2232.14     2090.55    184.20 o 
   2   3   5     8564.21     8216.83    268.90 o 
   3   3   5      962.86     1071.00    125.68 o 
   4   3   5    45794.64    42366.54    786.10 o 
   5   3   5     7670.95     6877.91     91.03 o 
   6   3   5    11119.35    10535.24    805.80 o 
   7   3   5      213.69      559.39    314.09 o 
   8   3   5    18865.42    17472.71    670.80 o 
   9   3   5     6225.04     5830.27    268.04 o 
  10   3   5     8827.03     8739.70   1087.65 o 
  11   3   5      524.19      490.66    146.32 o 
  12   3   5     3736.12     4020.54     82.34 o 
  13   3   5     2634.72     2536.02    218.53 o 
  14   3   5     6384.49     6365.46    858.86 o 
  15   3   5     3331.89     3353.72    106.31 o 
  16   3   5     2249.92     2173.91    125.30 o 
  17   3   5      408.28      378.43    120.14 o 
  18   3   5     4207.87     4471.47    442.32 o 
  19   3   5     1007.60     1551.03    344.88 o 
  20   3   5      524.25      491.72     56.84 o 
   1   4   5      849.28      755.47     77.06 o 
   2   4   5    31169.94    28745.97    557.18 o 
   3   4   5      972.37     1254.04    107.42 o 
   4   4   5    15410.68    15228.94    305.25 o 
   5   4   5        8.83      103.70    213.11 o 
   6   4   5    10116.82    10082.74    538.55 o 
   7   4   5      394.64      590.54    252.42 o 
   8   4   5    13178.61    11974.92    230.77 o 
   9   4   5       84.35      147.90    144.01 o 
  10   4   5        1.72       40.91     44.13 o 
  11   4   5     3340.52     3030.52    361.33 o 
  12   4   5     6418.25     6317.86    223.37 o 
  13   4   5     1427.52     1891.77    209.90 o 
  14   4   5      659.85      872.12    186.73 o 
  15   4   5      983.58     1029.60    231.48 o 
  16   4   5      903.97     1001.34    101.09 o 
  17   4   5     2277.83     2326.16    200.29 o 
  18   4   5      834.77     1133.95    233.47 o 
  19   4   5      240.22      235.61     71.84 o 
  20   4   5     2359.95     2680.28    134.66 o 
   0   5   5     4005.60     4396.69    285.43 o 
   1   5   5     5273.73     5179.47    160.28 o 
   2   5   5      567.69      567.74     44.78 o 
   3   5   5      368.94      378.89    160.18 o 
   4   5   5    15106.42    14759.27    381.48 o 
   5   5   5     1788.77     2008.86    196.92 o 
   6   5   5      369.13      588.50    149.47 o 
   7   5   5     4166.38     3908.22    171.97 o 
   8   5   5    11814.09    12927.84    547.71 o 
   9   5   5      461.86      567.75    169.82 o 
  10   5   5      146.33      216.52    104.80 o 
  11   5   5     1689.88     1549.71    144.74 o 
  12   5   5      613.96      728.90    117.43 o 
  13   5   5     3126.93     3879.89    398.88 o 
  14   5   5     1053.85     1370.22    158.54 o 
  15   5   5      255.04      285.33     71.42 o 
  16   5   5      332.72      413.40     96.94 o 
  17   5   5      497.03      702.78    130.44 o 
  18   5   5       50.35      252.31    181.78 o 
  19   5   5      999.07     1544.61    300.02 o 
  20   5   5      510.28      503.37    311.06 o 
   1   6   5     5614.06     5138.50    118.34 o 
   2   6   5    17071.89    16453.06    245.62 o 
   3   6   5     2179.58     2187.20    132.45 o 
   4   6   5       38.67       49.48     18.03 o 
   5   6   5     1073.70     1114.55    137.10 o 
   6   6   5    33506.26    32991.95    268.50 o 
   7   6   5      760.70     1107.08    285.04 o 
   8   6   5     2420.37     2713.59    266.27 o 
   9   6   5      355.67      326.57     67.01 o 
  10   6   5    16935.23    16773.19    347.55 o 
  11   6   5     1961.94     1936.86    103.67 o 
  12   6   5    13663.09    14037.45    521.85 o 
  13   6   5       31.57       60.10    163.33 o 
  14   6   5     5138.99     4880.79    163.35 o 
  15   6   5     3259.79     2689.76     72.13 o 
  16   6   5    11022.06    11324.02    360.67 o 
  17   6   5      392.31      406.03    124.68 o 
  18   6   5       26.61      243.29    533.31 o 
  19   6   5      138.66      153.24     51.64 o 
   0   7   5    21845.59    21124.69    369.03 o 
   1   7   5     5085.36     4930.60    167.08 o 
   2   7   5     1429.97     1354.22     61.05 o 
   3   7   5       39.80      135.59    151.47 o 
   4   7   5    16993.45    16353.32    223.95 o 
   5   7   5     5074.11     5064.37    186.96 o 
   6   7   5     1050.44     1319.02    132.93 o 
   7   7   5     5932.84     5422.69    206.32 o 
   8   7   5    19103.61    17423.95    361.03 o 
   9   7   5       65.18      136.64    219.10 o 
  10   7   5     7217.79     7038.23    260.34 o 
  11   7   5     2507.87     2399.62    200.45 o 
  12   7   5     4264.93     3956.02    147.74 o 
  13   7   5     1610.95     1935.63    158.89 o 
  14   7   5    12859.77    12949.01    460.68 o 
  15   7   5        5.06       56.81    201.18 o 
  16   7   5      123.10      305.37    175.87 o 
  17   7   5      296.63      263.78    163.03 o 
  18   7   5     2941.45     2950.20    159.34 o 
  19   7   5      450.24      565.33    158.64 o 
   1   8   5     3386.87     3308.42    159.35 o 
   2   8   5     3982.68     3582.01    215.83 o 
   3   8   5     7842.67     7719.74    211.64 o 
   4   8   5     3678.31     3740.76    197.49 o 
   5   8   5      109.08      365.86    190.19 o 
   6   8   5        0.95      228.45    229.90 o 
   7   8   5     2122.81     1876.19    247.98 o 
   8   8   5      680.86      720.40    114.57 o 
   9   8   5     2211.15     2451.01    134.70 o 
  10   8   5     2949.31     2823.92    148.07 o 
  11   8   5      243.72      387.97    144.80 o 
  12   8   5      405.60      448.31     55.95 o 
  13   8   5        8.42       43.68     65.26 o 
  14   8   5      335.30      442.82    124.38 o 
  15   8   5      191.74      401.39    250.85 o 
  16   8   5     1025.08     1039.61    105.48 o 
  17   8   5      311.43      408.60     75.16 o 
  18   8   5      505.20      713.00    267.84 o 
  19   8   5       88.61      260.59    513.91 o 
   0   9   5    30144.29    31401.63    877.16 o 
   1   9   5     1111.24     1105.86     85.94 o 
   2   9   5     3347.10     3254.54    255.39 o 
   3   9   5       40.64       68.95     46.17 o 
   4   9   5    17702.12    17318.01    489.43 o 
   5   9   5     7789.20     7125.61    160.84 o 
   6   9   5     7301.81     6637.85    206.95 o 
   7   9   5     2405.28     2449.07    162.66 o 
   8   9   5     4508.32     5003.19    163.89 o 
   9   9   5     2099.29     2027.37    111.90 o 
  10   9   5     2744.69     2848.28    137.74 o 
  11   9   5     2497.29     2568.79    304.30 o 
  12   9   5     1557.23     1625.16     46.03 o 
  13   9   5      899.55      817.60     83.26 o 
  14   9   5     2467.62     2937.01    213.08 o 
  15   9   5      906.51      939.91    196.29 o 
  16   9   5     1780.60     2380.10    172.90 o 
  17   9   5       43.71      139.49    128.30 o 
  18   9   5     2163.26     3125.51    327.40 o 
   1  10   5      464.67      497.72    102.88 o 
   2  10   5    36842.39    34091.46    732.31 o 
   3  10   5     1426.63     1478.60    135.57 o 
   4  10   5    11913.29    11132.96    998.00 o 
   5  10   5      688.43      737.95    165.49 o 
   6  10   5    17045.46    15418.05    229.11 o 
   7  10   5      196.29      394.52    357.13 o 
   8  10   5    14602.19    15526.18    298.61 o 
   9  10   5      480.96      517.22    124.62 o 
  10  10   5      105.74      331.49    102.72 o 
  11  10   5     1639.99     1878.77    190.50 o 
  12  10   5     6405.53     6316.18    157.70 o 
  13  10   5       85.60      205.11    241.98 o 
  14  10   5      445.08      510.03    297.36 o 
  15  10   5     1049.98      836.22    207.63 o 
  16  10   5      975.41     1059.96    126.39 o 
  17  10   5     1241.18     1400.68    127.20 o 
  18  10   5      566.04      633.66     69.06 o 
   0  11   5     4854.01     5609.82   1190.78 o 
   1  11   5     1053.72     1251.66    394.74 o 
   2  11   5     1272.99     1483.60    379.99 o 
   3  11   5     1479.31     2046.55    239.74 o 
   4  11   5        1.01       21.75     18.08 o 
   5  11   5      996.91     1056.94    120.51 o 
   6  11   5     1600.41     1368.49    188.74 o 
   7  11   5     6868.46     6160.66    148.49 o 
   8  11   5      792.67      801.48     61.24 o 
   9  11   5      246.99      389.18     83.08 o 
  10  11   5      469.78     1043.56    184.47 o 
  11  11   5     2799.88     2610.93    216.49 o 
  12  11   5        3.04       71.30    175.54 o 
  13  11   5     1721.39     1500.39    205.47 o 
  14  11   5       23.12       56.96    162.40 o 
  15  11   5       50.71      277.91    201.43 o 
  16  11   5      131.12      388.74    189.59 o 
  17  11   5      189.48      325.82     71.52 o 
   1  12   5     1496.61     2054.04    263.85 o 
   2  12   5     1110.58     1363.59    201.37 o 
   3  12   5      446.49      558.65    117.47 o 
   4  12   5      492.97      455.18     61.06 o 
   5  12   5      962.28     1035.67    263.46 o 
   6  12   5    11791.89    11443.97    145.57 o 
   7  12   5     1056.68     1344.88    119.64 o 
   8  12   5     1809.46     1813.74    193.31 o 
   9  12   5       90.42      146.06     58.71 o 
  10  12   5     4389.41     4084.50    336.53 o 
  11  12   5     1903.22     1953.32    119.26 o 
  12  12   5     5839.60     5520.55     87.03 o 
  13  12   5       29.97      136.82    153.42 o 
  14  12   5     2776.45     3305.17    215.80 o 
  15  12   5     2585.27     2834.38    189.92 o 
  16  12   5     6149.20     6233.55    247.28 o 
  17  12   5      417.23      582.19    346.05 o 
   0  13   5    10540.85    10313.26    670.97 o 
   1  13   5     1637.75     2011.96    317.12 o 
   2  13   5      320.20      414.90    205.10 o 
   3  13   5        4.03       20.08    104.35 o 
   4  13   5     9415.59     9106.58    221.80 o 
   5  13   5     2015.96     1834.68    202.25 o 
   6  13   5      500.35      468.62     95.51 o 
   7  13   5     2501.30     2608.13    201.42 o 
   8  13   5     9721.19    10006.36    252.25 o 
   9  13   5      325.98      454.34     90.04 o 
  10  13   5     3036.74     3374.09    118.40 o 
  11  13   5      806.42      720.24     18.94 o 
  12  13   5     3422.11     3566.88    115.03 o 
  13  13   5     1249.81     1176.16     76.35 o 
  14  13   5     6682.62     6226.95    203.46 o 
  15  13   5       47.61      193.15    218.30 o 
  16  13   5        0.22      175.87    265.27 o 
   1  14   5     1297.38     1195.52    235.21 o 
   2  14   5      517.51      674.61    181.46 o 
   3  14   5     2403.71     2893.19    391.93 o 
   4  14   5      604.50      550.78     62.96 o 
   5  14   5       22.61       56.42     60.01 o 
   6  14   5     1860.69     2391.05    216.50 o 
   7  14   5      228.10      207.00     40.54 o 
   8  14   5        6.16       39.36     77.46 o 
   9  14   5      281.87      358.46     61.56 o 
  10  14   5     3644.13     3306.20    220.47 o 
  11  14   5      146.59      131.47     40.28 o 
  12  14   5      726.62      640.06    222.24 o 
  13  14   5       64.61       50.84     44.70 o 
  14  14   5       73.65       95.03     58.40 o 
  15  14   5      189.39      162.43    128.80 o 
   0  15   5     3195.22     3606.98    292.04 o 
   1  15   5     1666.48     2211.10    385.43 o 
   2  15   5      611.94      744.01    137.73 o 
   3  15   5      572.73      585.31    158.39 o 
   4  15   5     2534.26     2591.44     95.61 o 
   5  15   5     5490.04     4820.08    271.76 o 
   6  15   5     2313.53     2137.70     65.92 o 
   7  15   5      237.10      206.67     43.46 o 
   8  15   5      248.45      342.43     31.91 o 
   9  15   5      341.67      404.82    103.98 o 
  10  15   5      183.10      294.59     45.15 o 
  11  15   5      687.67      586.40     77.20 o 
  12  15   5      714.56      919.16    149.94 o 
  13  15   5      208.85      262.44    104.43 o 
  14  15   5      511.53      636.52     91.01 o 
  15  15   5      563.50      619.62    198.09 o 
   1  16   5      419.70      561.11    201.77 o 
   2  16   5    10850.49    10672.50    312.36 o 
   3  16   5      662.76      926.42    440.60 o 
   4  16   5     2886.69     2783.70    104.80 o 
   5  16   5       40.08      123.62    434.12 o 
   6  16   5     7351.35     7455.45    350.98 o 
   7  16   5      166.86      488.92    393.29 o 
   8  16   5     4000.40     3678.30    275.65 o 
   9  16   5       13.50      108.41    184.42 o 
  10  16   5       27.11       90.06     45.10 o 
  11  16   5      617.07      752.14    196.35 o 
  12  16   5     1281.14     2169.93    287.92 o 
  13  16   5      216.17      231.74     26.08 o 
  14  16   5      740.52     1002.07    410.73 o 
   0  17   5     3720.46     4030.29    415.58 o 
   1  17   5      722.83      693.59     50.53 o 
   2  17   5      441.08      640.71    338.30 o 
   3  17   5      152.07      392.96    230.96 o 
   4  17   5      640.77      683.21     73.01 o 
   5  17   5      856.16      762.89    148.68 o 
   6  17   5     1366.33     2064.24    326.68 o 
   7  17   5     2221.75     2245.62    133.58 o 
   8  17   5       11.93       41.09    109.39 o 
   9  17   5       70.49      100.36     50.49 o 
  10  17   5      989.40     1213.71    209.05 o 
  11  17   5      712.37      740.79    243.75 o 
  12  17   5        3.46       72.73     87.08 o 
   1  18   5      246.07      482.74    310.08 o 
   2  18   5       46.04      167.35    129.12 o 
   3  18   5      109.76      103.89     43.54 o 
   4  18   5      795.70      828.18    155.08 o 
   5  18   5      735.22      701.84     83.64 o 
   6  18   5     4455.01     4760.66    277.93 o 
   7  18   5      305.47      487.82    162.45 o 
   8  18   5      222.45      285.66    119.58 o 
   9  18   5       44.56      107.16    131.52 o 
  10  18   5     1364.58     1604.47    396.24 o 
  11  18   5      876.50      877.02     91.23 o 
   0  19   5     2446.45     2736.08    217.30 o 
   1  19   5      356.57      327.03    107.39 o 
   2  19   5       14.47        5.08     66.49 o 
   3  19   5       10.58      148.48    311.89 o 
   4  19   5     3806.86     4020.47    121.59 o 
   5  19   5      688.98      750.87    135.53 o 
   6  19   5       30.15       72.69     17.64 o 
   7  19   5     1547.25     1600.91    300.98 o 
   8  19   5     3924.52     4571.29    247.76 o 
   9  19   5      323.80      346.45    585.92 o 
  10  19   5      701.69      863.37     99.53 o 
   1  20   5      222.95      223.01    239.30 o 
   2  20   5       20.81      250.29    353.75 o 
   3  20   5      963.02      983.22     80.18 o 
   4  20   5      317.48      396.81    349.06 o 
   5  20   5      452.51      534.80    186.81 o 
   6  20   5      514.10      643.72    134.15 o 
   7  20   5      106.49      445.38    390.44 o 
   8  20   5       18.27       41.05     98.79 o 
   0  21   5     1138.84     1269.04     99.61 o 
   1  21   5      672.45      703.28     75.99 o 
   2  21   5       91.64      136.29    224.22 o 
   3  21   5       67.94      129.12    219.79 o 
   4  21   5     1045.66     1144.78     42.19 o 
   5  21   5     2000.72     1830.44    136.93 o 
   0   0   6     2355.64     2381.63    217.16 o 
   1   0   6    14151.76    13008.62    230.14 o 
   2   0   6     4058.02     3983.50    175.83 o 
   3   0   6      340.88      598.99    275.64 o 
   4   0   6     3477.16     3507.36    163.39 o 
   5   0   6    25301.70    22689.46    885.83 o 
   6   0   6     2644.32     3011.58    348.07 o 
   7   0   6      741.42      718.55    207.78 o 
   8   0   6     5518.89     5562.50    355.00 o 
   9   0   6     8341.10    10266.06    491.26 o 
  10   0   6    12654.29    12757.85    557.42 o 
  11   0   6     7032.04     7101.19   1195.31 o 
  12   0   6     5620.58     5576.52    540.54 o 
  13   0   6     2353.52     3105.62    717.77 o 
  14   0   6     9660.54     8386.52    384.85 o 
  15   0   6      436.71      664.29    382.50 o 
  16   0   6      359.07      486.83    125.07 o 
  17   0   6      911.14     1309.20    232.86 o 
  18   0   6     4413.90     4553.76    386.68 o 
  19   0   6        4.77      103.80    198.27 o 
   1   1   6     1579.48     1813.74    121.53 o 
   2   1   6      174.21      181.82     57.26 o 
   3   1   6     7405.34     6860.65    193.78 o 
   4   1   6     1369.84     1355.04     76.85 o 
   5   1   6       20.33      168.76    112.91 o 
   6   1   6     3820.01     3972.78    225.07 o 
   7   1   6       10.05      130.04    346.25 o 
   8   1   6       53.39       55.08     45.12 o 
   9   1   6     1072.52     1189.68    334.78 o 
  10   1   6     5397.67     5363.72    202.88 o 
  11   1   6     2758.17     3182.92    285.25 o 
  12   1   6     3625.67     3156.54    176.24 o 
  13   1   6      160.94      126.92     85.26 o 
  14   1   6      216.52      402.94    223.11 o 
  15   1   6      236.24      366.74     98.68 o 
  16   1   6     2776.46     2777.11    138.54 o 
  17   1   6      296.74      255.95     93.41 o 
  18   1   6     1074.47     1234.16    226.01 o 
  19   1   6      590.57      937.72    338.38 o 
   0   2   6    22437.90    22126.21    355.80 o 
   1   2   6       63.48      227.05     61.56 o 
   2   2   6     2284.33     2329.24    137.37 o 
   3   2   6        6.49      198.23    309.90 o 
   4   2   6     5943.80     5317.43    205.62 o 
   5   2   6      147.20      414.83    254.80 o 
   6   2   6     4429.89     4105.23    122.47 o 
   7   2   6     9457.56     9104.54    268.96 o 
   8   2   6       57.98      162.98    169.51 o 
   9   2   6     1539.57     1494.86     89.85 o 
  10   2   6      546.96      471.20     62.82 o 
  11   2   6       24.77       80.10    186.59 o 
  12   2   6      647.29      721.89    112.32 o 
  13   2   6     6133.69     5978.17    290.03 o 
  14   2   6      805.90      709.20    154.49 o 
  15   2   6       77.45      426.05    352.54 o 
  16   2   6       45.74      169.26     85.70 o 
  17   2   6     1516.81     1785.56    180.55 o 
  18   2   6      127.10      133.35    198.68 o 
  19   2   6     1018.81     1528.32    354.68 o 
   1   3   6     1743.03     1704.38    138.19 o 
   2   3   6    15551.51    14800.29    482.40 o 
   3   3   6     7967.98     7060.76    104.64 o 
   4   3   6     4906.89     4924.80    240.51 o 
   5   3   6        7.08       51.61     44.53 o 
   6   3   6    10607.75    12470.19    330.93 o 
   7   3   6     2824.00     2882.71    159.65 o 
   8   3   6     1268.73     1536.89    236.54 o 
   9   3   6      595.21      477.81    108.54 o 
  10   3   6     2753.04     2403.51    166.52 o 
  11   3   6    12432.38    12187.45    204.99 o 
  12   3   6      858.80      778.24    122.34 o 
  13   3   6     1046.90     1455.87    254.05 o 
  14   3   6     1474.38     2333.06    404.82 o 
  15   3   6     4677.36     4515.65     68.18 o 
  16   3   6      115.34      326.99    211.21 o 
  17   3   6      710.22      824.92    247.73 o 
  18   3   6     1020.24     1132.97    206.81 o 
  19   3   6      758.28     1070.78    205.21 o 
   0   4   6    21827.82    20978.07    511.05 o 
   1   4   6      537.94      500.57     30.08 o 
   2   4   6     2781.98     2612.81    194.00 o 
   3   4   6       23.14       60.16    199.30 o 
   4   4   6     8303.28     9064.68    274.39 o 
   5   4   6      149.76      278.65    171.50 o 
   6   4   6     9353.14     8566.42    790.59 o 
   7   4   6    11592.22    10303.64   1164.92 o 
   8   4   6      164.69      122.17     17.65 o 
   9   4   6     1443.13     1631.15    181.94 o 
  10   4   6     1555.81     2333.05    279.86 o 
  11   4   6      484.57      406.73     48.22 o 
  12   4   6      701.08      914.63    414.97 o 
  13   4   6     6710.79     6172.85    354.40 o 
  14   4   6       83.46      131.38    166.52 o 
  15   4   6        1.10       37.77     55.75 o 
  16   4   6       80.92      314.13    397.00 o 
  17   4   6     1635.51     1773.29    147.49 o 
  18   4   6       24.75      336.81    301.00 o 
  19   4   6      666.76      655.36    112.74 o 
   1   5   6      489.19      463.19     34.62 o 
   2   5   6     1011.72     1499.80    151.56 o 
   3   5   6     2823.03     2856.44    157.71 o 
   4   5   6     5142.80     4776.28    194.52 o 
   5   5   6       20.78      191.15    229.41 o 
   6   5   6      601.00      748.51     95.45 o 
   7   5   6      330.60      256.84     55.02 o 
   8   5   6     5125.86     4960.47    153.18 o 
   9   5   6      915.41     1230.16    130.58 o 
  10   5   6     6021.61     5288.03    109.68 o 
  11   5   6      791.20     1694.09    276.36 o 
  12   5   6      132.82      175.82     63.97 o 
  13   5   6        0.07       61.29     65.10 o 
  14   5   6      516.81     1314.36    330.43 o 
  15   5   6       60.88      171.01     65.84 o 
  16   5   6      500.34      535.66     98.03 o 
  17   5   6      270.62      285.48    116.26 o 
  18   5   6      312.76      461.78    348.45 o 
   0   6   6      593.74      514.49    131.33 o 
   1   6   6    16762.67    15221.07    480.75 o 
   2   6   6     3844.90     4013.73    143.67 o 
   3   6   6     2451.75     2564.63    385.97 o 
   4   6   6     3032.41     3504.04    197.31 o 
   5   6   6    26807.07    23955.02    111.52 o 
   6   6   6       19.69      237.20    127.63 o 
   7   6   6       16.35        8.42    141.14 o 
   8   6   6     7257.66     6901.29    131.10 o 
   9   6   6     7591.01     6779.38    238.30 o 
  10   6   6     4054.82     3773.96    155.89 o 
  11   6   6     3439.71     3370.59    290.86 o 
  12   6   6     7610.73     7134.80    297.57 o 
  13   6   6     2177.83     2716.87    139.56 o 
  14   6   6     4765.40     4584.23    385.50 o 
  15   6   6      221.18      278.72     29.33 o 
  16   6   6      664.06      846.59    437.74 o 
  17   6   6      560.46      774.86    285.67 o 
  18   6   6     2316.14     2303.28    188.38 o 
   1   7   6     3354.73     3388.37    116.80 o 
   2   7   6      139.03      389.81    130.19 o 
   3   7   6     7316.34     6748.76    159.26 o 
   4   7   6     1851.05     2420.45    211.46 o 
   5   7   6     1563.69     2078.78    157.26 o 
   6   7   6     5910.44     5434.34    154.95 o 
   7   7   6      278.35      375.00     86.81 o 
   8   7   6      709.19      984.60    194.50 o 
   9   7   6     2516.42     3094.54    255.37 o 
  10   7   6     5538.43     5192.41    138.88 o 
  11   7   6     2283.23     2133.63     85.77 o 
  12   7   6     3573.46     3241.87    129.57 o 
  13   7   6        5.93       62.73    131.92 o 
  14   7   6      855.00      817.27     87.60 o 
  15   7   6      264.57      337.95    162.11 o 
  16   7   6     3237.98     2840.87    126.21 o 
  17   7   6      423.49      333.02     72.57 o 
  18   7   6      509.41      565.72    248.51 o 
   0   8   6     5170.15     5488.56    391.63 o 
   1   8   6       64.45       77.42     32.91 o 
   2   8   6     1455.89     1272.93     94.30 o 
   3   8   6        2.45       34.73     46.28 o 
   4   8   6       41.57      274.39    339.84 o 
   5   8   6       25.89      133.27     61.84 o 
   6   8   6     1497.63     1440.77     73.85 o 
   7   8   6     6234.39     5970.10    265.06 o 
   8   8   6     1124.14     1946.57    286.78 o 
   9   8   6      427.33      553.65    219.72 o 
  10   8   6       77.84      145.27    183.09 o 
  11   8   6       17.80      200.71    126.60 o 
  12   8   6      735.72      909.74    202.85 o 
  13   8   6     3077.13     2476.74    109.99 o 
  14   8   6     1182.69     1616.60    202.78 o 
  15   8   6       35.65      322.43    205.80 o 
  16   8   6       48.67      298.16    327.36 o 
  17   8   6      668.32      631.90    122.12 o 
   1   9   6     4568.32     4085.68    124.37 o 
   2   9   6     9648.85     9342.53    201.82 o 
   3   9   6     9063.61     8679.93    121.98 o 
   4   9   6     1766.86     2721.33    321.58 o 
   5   9   6     1456.66     1515.96    120.12 o 
   6   9   6     6707.16     6205.64    225.26 o 
   7   9   6     5322.43     5230.06    132.13 o 
   8   9   6        4.97       71.97    256.85 o 
   9   9   6      802.35      709.24     46.85 o 
  10   9   6      841.93      773.59    214.27 o 
  11   9   6     8603.36     8925.98    255.28 o 
  12   9   6     1191.68     1018.06    114.08 o 
  13   9   6      308.53      511.49    133.93 o 
  14   9   6      954.20      887.41     52.65 o 
  15   9   6     3281.60     3378.11    154.77 o 
  16   9   6       83.68      155.67     99.56 o 
  17   9   6      565.75      571.43     80.23 o 
   0  10   6    10601.29     9390.45    165.26 o 
   1  10   6      807.47      817.75     35.64 o 
   2  10   6      726.12      672.41     50.92 o 
   3  10   6     1069.70     1191.94    229.58 o 
   4  10   6     5508.69     5210.17    176.35 o 
   5  10   6      595.92      658.34     44.89 o 
   6  10   6     2453.60     2474.56    129.88 o 
   7  10   6    10134.20     9332.51    180.17 o 
   8  10   6        0.77       51.77    144.11 o 
   9  10   6      876.35      952.40     70.31 o 
  10  10   6        1.48       45.30    125.66 o 
  11  10   6     1370.57     1728.37    151.66 o 
  12  10   6        5.78       72.39     59.70 o 
  13  10   6     5225.48     5170.55    140.78 o 
  14  10   6      434.84      395.53     56.79 o 
  15  10   6       20.61      275.04    279.23 o 
  16  10   6      652.26      653.41     66.44 o 
   1  11   6      222.79      476.41    512.83 o 
   2  11   6     3052.59     2622.76     55.85 o 
   3  11   6     1181.00     1951.82    390.58 o 
   4  11   6     1621.23     1725.51    266.55 o 
   5  11   6       22.78       69.55    237.43 o 
   6  11   6       85.14      163.30    117.96 o 
   7  11   6       93.35      128.76     35.07 o 
   8  11   6     1943.46     2115.32    169.88 o 
   9  11   6       88.33      292.58    126.58 o 
  10  11   6     1473.43     1551.36    186.20 o 
  11  11   6       85.45       85.19     44.08 o 
  12  11   6      388.96      444.29    150.18 o 
  13  11   6        6.46      193.23    279.30 o 
  14  11   6        3.02       96.86    209.81 o 
  15  11   6        0.28      118.74    180.76 o 
  16  11   6      361.48      527.86    192.63 o 
   0  12   6     1121.94      954.67     90.41 o 
   1  12   6    10716.15     9860.81     87.07 o 
   2  12   6     1191.55     1037.01     93.40 o 
   3  12   6     2050.96     2777.43    298.95 o 
   4  12   6        2.16       24.26     45.09 o 
   5  12   6    16670.30    15286.71    618.12 o 
   6  12   6      267.86      324.52    298.29 o 
   7  12   6        4.32       13.63     43.84 o 
   8  12   6     2078.05     2140.72    173.48 o 
   9  12   6     3808.05     4026.37    322.59 o 
  10  12   6      827.37      766.87    187.25 o 
  11  12   6     1466.51     1444.55    131.73 o 
  12  12   6     3728.79     3514.20    142.24 o 
  13  12   6     1251.96     1550.10    134.44 o 
  14  12   6     1938.04     2074.97    202.21 o 
  15  12   6      157.75      271.78     71.22 o 
   1  13   6     3498.33     3450.31    133.26 o 
   2  13   6       10.28       59.27     43.64 o 
   3  13   6     7198.30     6731.94    342.01 o 
   4  13   6     1303.11     1050.44     28.10 o 
   5  13   6     1585.07     2070.01    203.66 o 
   6  13   6     3012.35     3083.29    244.97 o 
   7  13   6     2212.37     2424.74    342.30 o 
   8  13   6      471.46      657.16    172.55 o 
   9  13   6      519.41      761.05    243.01 o 
  10  13   6     3189.23     3326.41    125.25 o 
  11  13   6     2279.66     3099.68    302.82 o 
  12  13   6     1934.27     2187.52    206.88 o 
  13  13   6       77.05      210.34     65.41 o 
  14  13   6      663.84      601.08     45.18 o 
   0  14   6     2515.47     2329.67    408.74 o 
   1  14   6       59.67      118.54    201.82 o 
   2  14   6     1207.60     1064.05     99.32 o 
   3  14   6       32.76      162.60     84.10 o 
   4  14   6       32.51      146.89     84.81 o 
   5  14   6        1.16        9.92     78.59 o 
   6  14   6     1792.25     1891.81    345.74 o 
   7  14   6     2589.11     2555.81    120.69 o 
   8  14   6     1391.01     2246.14    366.86 o 
   9  14   6       29.99       53.84     99.15 o 
  10  14   6      232.70      290.82    178.08 o 
  11  14   6        5.88       91.83    151.19 o 
  12  14   6      560.21      723.71    191.17 o 
  13  14   6     1133.90     1545.71    141.88 o 
  14  14   6      488.78      404.59    103.72 o 
   1  15   6     1812.16     1927.81    165.30 o 
   2  15   6     2436.21     2359.70    157.27 o 
   3  15   6     3564.87     4084.15    397.54 o 
   4  15   6     1630.45     1507.52    151.83 o 
   5  15   6      734.59      795.29    201.60 o 
   6  15   6     1171.13     1595.20    260.99 o 
   7  15   6     3681.82     3615.88    161.92 o 
   8  15   6       60.35      181.00    252.81 o 
   9  15   6       27.75       44.53     67.42 o 
  10  15   6      891.91      908.15    208.40 o 
  11  15   6     3895.60     4228.00    193.18 o 
  12  15   6      130.98      173.04    260.18 o 
  13  15   6      318.25      412.29     51.63 o 
   0  16   6     4491.19     4134.31    183.62 o 
   1  16   6      642.27      720.14    163.31 o 
   2  16   6      484.39      466.85    132.52 o 
   3  16   6      765.63      790.50    161.76 o 
   4  16   6     2176.93     2294.87    288.80 o 
   5  16   6     1848.45     2261.38    195.62 o 
   6  16   6     1367.42     1458.19    303.42 o 
   7  16   6     2580.99     2568.97    221.69 o 
   8  16   6       40.14       69.66    262.60 o 
   9  16   6     1452.02     1591.34     84.94 o 
  10  16   6        0.49       25.68     44.00 o 
  11  16   6       61.89       88.94    280.61 o 
  12  16   6      113.42      198.97    259.12 o 
   1  17   6       12.86       42.63     84.87 o 
   2  17   6      516.07      693.67    236.29 o 
   3  17   6       52.13      223.61    105.65 o 
   4  17   6      899.66     1073.07    421.44 o 
   5  17   6       60.08      256.68    233.47 o 
   6  17   6      123.66      173.04    131.20 o 
   7  17   6      211.55      279.65    402.69 o 
   8  17   6      920.00     1064.36    250.95 o 
   9  17   6       40.99      128.67     62.54 o 
  10  17   6      950.19     1000.16    187.86 o 
   0  18   6      359.36      284.74    217.67 o 
   1  18   6     3370.58     3274.02    213.56 o 
   2  18   6      275.29      348.93    370.43 o 
   3  18   6      370.57      582.91    163.26 o 
   4  18   6      104.65      176.29     96.35 o 
   5  18   6     5723.35     5702.26    256.94 o 
   6  18   6      256.22      252.09    100.10 o 
   7  18   6       74.62      122.72    352.17 o 
   8  18   6      739.52      802.19    195.56 o 
   9  18   6     1119.69     1275.03    242.76 o 
   1  19   6     1408.52     1372.51    151.15 o 
   2  19   6        0.08       91.33    156.75 o 
   3  19   6     3944.64     4769.48    373.84 o 
   4  19   6      366.27      342.15     54.00 o 
   5  19   6      335.35      625.38    422.55 o 
   6  19   6      609.24      584.09     34.57 o 
   0  20   6     1040.67     1233.44    516.71 o 
   1  20   6      319.01      357.58    324.09 o 
   2  20   6      220.96      510.04    401.84 o 
   3  20   6      176.08      306.68    378.40 o 
   1   0   7     1445.70     2264.78    323.13 o 
   2   0   7    31091.10    28187.14    440.33 o 
   3   0   7      540.85      594.65    119.91 o 
   4   0   7     7434.48     6789.43    106.58 o 
   5   0   7      461.76      722.92    330.34 o 
   6   0   7    15684.05    14187.80    899.05 o 
   7   0   7     2004.69     2011.41    335.98 o 
   8   0   7     7907.68    10156.63    690.78 o 
   9   0   7     1398.68     2485.43    865.49 o 
  10   0   7        7.43      268.43    728.05 o 
  11   0   7     4070.47     3692.14    250.57 o 
  12   0   7     1012.35     1313.20    330.52 o 
  13   0   7        9.70      389.38    624.31 o 
  14   0   7      460.19      642.46    204.03 o 
  15   0   7      729.95     1349.68    493.75 o 
  16   0   7      237.82      346.22     98.63 o 
  17   0   7        1.10      167.72    112.63 o 
   0   1   7    21075.22    18346.67    771.00 o 
   1   1   7      343.40      310.72     92.46 o 
   2   1   7     2916.45     2877.85    161.65 o 
   3   1   7      182.13      200.03     74.30 o 
   4   1   7     6641.40     6177.11     73.64 o 
   5   1   7       55.34       89.24     42.58 o 
   6   1   7     3382.33     3617.71    170.71 o 
   7   1   7        1.94       70.65     37.40 o 
   8   1   7       92.78      251.90    514.68 o 
   9   1   7      546.10      524.44     53.81 o 
  10   1   7      793.82      936.31    227.38 o 
  11   1   7       53.73      119.18     66.89 o 
  12   1   7      218.13      438.18    264.50 o 
  13   1   7      649.43      783.68    276.57 o 
  14   1   7      226.06      182.23     37.90 o 
  15   1   7       30.70      264.12    208.82 o 
  16   1   7      134.75      126.76    109.21 o 
  17   1   7      335.10      557.85    216.27 o 
   1   2   7       66.08      133.63     61.21 o 
   2   2   7      246.45      257.08     95.20 o 
   3   2   7      344.31      359.09     64.00 o 
   4   2   7      347.57      354.04    207.54 o 
   5   2   7      174.86      304.62    112.56 o 
   6   2   7     8947.40     9487.43    351.97 o 
   7   2   7        3.30       25.62     44.18 o 
   8   2   7     1133.99     1198.25    100.81 o 
   9   2   7      118.01      353.23    475.40 o 
  10   2   7     2692.04     2715.23    224.37 o 
  11   2   7      454.35      576.92    217.22 o 
  12   2   7     3206.78     3392.90    241.98 o 
  13   2   7      124.95      200.24     63.84 o 
  14   2   7       32.60       62.70     68.16 o 
  15   2   7      811.38     1049.71    248.26 o 
  16   2   7     1625.17     1543.76     69.98 o 
  17   2   7        0.12       11.30     67.02 o 
   0   3   7      622.93      723.90    118.81 o 
   1   3   7     3546.13     3450.13    132.50 o 
   2   3   7      547.15      559.45     74.79 o 
   3   3   7     3559.39     3570.51    186.41 o 
   4   3   7     3500.48     3418.11    296.89 o 
   5   3   7     1429.78     1401.59    155.90 o 
   6   3   7      662.11      596.92     72.57 o 
   7   3   7     3439.58     3315.14    467.74 o 
   8   3   7    10020.47     9392.90    481.95 o 
   9   3   7     1102.22     1182.94     95.17 o 
  10   3   7     1655.30     1953.81    224.12 o 
  11   3   7      498.44      696.31    310.14 o 
  12   3   7     7438.44     6868.22    213.61 o 
  13   3   7      542.51      689.24     70.28 o 
  14   3   7     6032.92     8732.05    446.89 o 
  15   3   7      180.92      254.89     75.37 o 
  16   3   7      370.06      485.44    132.90 o 
  17   3   7      812.67      770.77    244.77 o 
   1   4   7       37.23      153.85    105.63 o 
   2   4   7     1531.28     1630.33    144.93 o 
   3   4   7        3.46      178.12    132.26 o 
   4   4   7      146.70      121.51     44.54 o 
   5   4   7      293.09      345.21     74.96 o 
   6   4   7    12225.56    11006.85   1020.59 o 
   7   4   7        4.39       84.02     52.93 o 
   8   4   7      146.21      366.10    181.39 o 
   9   4   7      412.49      883.63    262.69 o 
  10   4   7     3312.86     3660.11    377.95 o 
  11   4   7       58.35      112.00    381.04 o 
  12   4   7     4300.96     3907.47    313.02 o 
  13   4   7      923.31     1168.79    133.32 o 
  14   4   7      228.41      215.92     82.75 o 
  15   4   7      854.17      900.40    112.67 o 
  16   4   7     2723.58     2559.46    129.67 o 
  17   4   7       61.90      190.90    145.34 o 
   0   5   7     7251.13     6378.62    332.11 o 
   1   5   7     1146.48     1148.10    120.00 o 
   2   5   7     2100.82     2012.25     82.35 o 
   3   5   7      426.38      447.64     50.69 o 
   4   5   7      790.75      791.70     87.24 o 
   5   5   7     1191.25     1115.15    167.66 o 
   6   5   7     1875.76     2276.92    189.82 o 
   7   5   7       16.64      257.62    182.27 o 
   8   5   7     1474.31     2174.08    323.51 o 
   9   5   7     2424.68     3006.46    278.49 o 
  10   5   7      243.98      340.99    107.35 o 
  11   5   7      340.31      442.78    351.30 o 
  12   5   7      456.58      722.77    340.55 o 
  13   5   7      516.81      660.42    168.79 o 
  14   5   7      661.00      885.63    490.67 o 
  15   5   7      219.00      232.63     34.59 o 
  16   5   7      174.66      186.77    102.26 o 
  17   5   7       13.28      103.39    277.36 o 
   1   6   7     2296.76     2783.47    173.90 o 
   2   6   7    10305.66    12224.22    317.55 o 
   3   6   7     1600.78     1676.37    135.93 o 
   4   6   7     5855.75     5294.25     80.97 o 
   5   6   7      286.57      348.85    217.29 o 
   6   6   7     4950.03     4339.51     95.25 o 
   7   6   7     3351.92     3467.98    169.07 o 
   8   6   7     6126.69     5073.43    135.92 o 
   9   6   7      514.68      490.49     47.80 o 
  10   6   7      491.67      538.49     78.46 o 
  11   6   7     4042.26     3504.60    246.71 o 
  12   6   7      886.52     1114.09    313.24 o 
  13   6   7      118.57      375.63    439.56 o 
  14   6   7      293.41      430.92    177.24 o 
  15   6   7      409.66      645.11    323.17 o 
  16   6   7      371.16      708.14    337.61 o 
   0   7   7    19363.51    16764.67    288.91 o 
   1   7   7       11.93       55.21    229.10 o 
   2   7   7     3830.50     3710.68    155.20 o 
   3   7   7      451.12      526.13     69.67 o 
   4   7   7     7422.68     7049.56    240.39 o 
   5   7   7      416.51      411.16     81.10 o 
   6   7   7     7330.78     6539.01     80.24 o 
   7   7   7        2.17       90.44    146.36 o 
   8   7   7        0.76       83.33    113.49 o 
   9   7   7      304.69      337.11     48.31 o 
  10   7   7     3965.27     4149.45    213.69 o 
  11   7   7      206.67      208.82    111.88 o 
  12   7   7      302.04      329.99    431.01 o 
  13   7   7      503.07      498.39     53.33 o 
  14   7   7      439.75      648.57    329.78 o 
  15   7   7       29.92      129.70     83.46 o 
  16   7   7       13.46       45.50     66.07 o 
   1   8   7      854.44      997.76    521.24 o 
   2   8   7       41.15      134.64     91.36 o 
   3   8   7     2097.39     2395.20    184.85 o 
   4   8   7      258.65      396.14    174.03 o 
   5   8   7      137.67      299.92    135.85 o 
   6   8   7     3571.18     3377.80    168.70 o 
   7   8   7      127.83      300.34    227.18 o 
   8   8   7     2021.99     1856.56    153.19 o 
   9   8   7      271.21      272.06    101.55 o 
  10   8   7     1496.33     1289.20     94.88 o 
  11   8   7     1088.00     1135.81    127.08 o 
  12   8   7     1764.98     1750.02    184.30 o 
  13   8   7       11.44       29.02     65.41 o 
  14   8   7        9.64       32.50    520.95 o 
  15   8   7      297.00      356.23     93.22 o 
  16   8   7      596.53      690.83    132.27 o 
   0   9   7      545.03      538.03    468.97 o 
   1   9   7     5930.93     5290.33    182.41 o 
   2   9   7      463.54      403.96    121.27 o 
   3   9   7     2273.01     2316.37    240.06 o 
   4   9   7      225.50      332.46    136.90 o 
   5   9   7     2239.65     2156.06    296.04 o 
   6   9   7      354.73      531.90    185.32 o 
   7   9   7     1889.61     2172.86    183.72 o 
   8   9   7     3848.71     3658.21    106.71 o 
   9   9   7     1422.86     1433.26    171.17 o 
  10   9   7     1503.20     1517.89     96.85 o 
  11   9   7      127.91      268.20     77.68 o 
  12   9   7     3939.21     3580.01     96.60 o 
  13   9   7      773.08      844.23     84.76 o 
  14   9   7     5092.30     4524.60    199.69 o 
  15   9   7        0.44       37.20    150.59 o 
   1  10   7     1022.11     1142.43    131.17 o 
   2  10   7      130.13      304.29    170.24 o 
   3  10   7      804.45     1001.35    440.09 o 
   4  10   7       23.97       62.69    122.81 o 
   5  10   7      961.89     1051.88    209.10 o 
   6  10   7     5839.10     5483.74    139.17 o 
   7  10   7      560.72      685.04     97.88 o 
   8  10   7       47.30      213.28    334.75 o 
   9  10   7      212.03      365.93    105.06 o 
  10  10   7     2037.56     2141.42    129.27 o 
  11  10   7      168.31      248.53    181.35 o 
  12  10   7     4639.65     4346.93     93.04 o 
  13  10   7      217.96      475.95    251.63 o 
  14  10   7      433.06      576.36    221.25 o 
   0  11   7     2803.18     2584.02     90.55 o 
   1  11   7     1346.21     1714.95    339.68 o 
   2  11   7      956.64     1040.36    172.17 o 
   3  11   7      233.36      276.82     55.37 o 
   4  11   7       22.05      103.43    128.60 o 
   5  11   7      246.13      254.00    112.60 o 
   6  11   7      279.77      263.33    264.31 o 
   7  11   7      347.18      401.29     61.67 o 
   8  11   7     1480.78     2198.43    309.29 o 
   9  11   7     1278.70     1250.98    176.53 o 
  10  11   7       12.98       39.57     69.79 o 
  11  11   7       35.54      339.12    310.01 o 
  12  11   7      443.59      465.83     56.66 o 
  13  11   7      349.85      642.28    285.03 o 
  14  11   7     1508.86     1355.56    285.99 o 
   1  12   7     2538.35     2807.84    152.73 o 
   2  12   7     3742.64     3646.47    395.55 o 
   3  12   7     1973.59     2456.94    365.15 o 
   4  12   7     2839.40     2698.77    217.55 o 
   5  12   7        2.37      140.02    300.09 o 
   6  12   7     1584.02     1912.55    147.04 o 
   7  12   7     4134.51     3625.02    124.35 o 
   8  12   7     2368.71     2024.49    284.65 o 
   9  12   7      290.95      424.30     91.68 o 
  10  12   7      437.09      472.77    166.80 o 
  11  12   7     3955.25     3597.50    135.12 o 
  12  12   7      146.86      490.94    316.48 o 
  13  12   7      295.81      332.61     68.05 o 
   0  13   7    11342.36    10998.55    871.15 o 
   1  13   7      490.29      705.97    252.91 o 
   2  13   7     2159.60     2209.72    404.18 o 
   3  13   7      235.91      267.94    162.54 o 
   4  13   7     5008.30     4663.39    528.73 o 
   5  13   7      638.77      894.76    435.78 o 
   6  13   7     3563.98     3980.43    251.79 o 
   7  13   7        9.09       56.98    112.86 o 
   8  13   7       95.79      119.73     28.76 o 
   9  13   7      612.91      589.58     96.56 o 
  10  13   7     1805.29     1924.62    160.92 o 
  11  13   7       79.50      139.06     81.13 o 
  12  13   7       29.53       98.91     95.04 o 
   1  14   7       79.14      210.98    297.86 o 
   2  14   7      755.32      675.03    239.35 o 
   3  14   7      238.87      261.57     58.16 o 
   4  14   7      317.13      406.36    134.58 o 
   5  14   7       82.67       91.87     16.80 o 
   6  14   7      408.79      299.06    147.63 o 
   7  14   7        0.84      101.22    474.66 o 
   8  14   7     2948.42     2713.04    254.70 o 
   9  14   7      207.76      320.87     43.53 o 
  10  14   7      366.52      414.04    236.30 o 
  11  14   7      383.75      380.05     56.58 o 
   0  15   7        6.91       82.81    151.68 o 
   1  15   7     3651.21     3423.63    198.45 o 
   2  15   7      235.60      273.29    222.57 o 
   3  15   7      869.73      971.31    339.36 o 
   4  15   7      431.84      499.84    103.16 o 
   5  15   7     1278.85     1299.97    131.04 o 
   6  15   7      207.14      420.80    208.38 o 
   7  15   7      947.20     1033.95    105.76 o 
   8  15   7     2335.82     2285.31    215.35 o 
   9  15   7      950.65     1113.15    140.10 o 
  10  15   7      585.97      698.17    232.99 o 
   1  16   7      645.56      778.87     87.44 o 
   2  16   7      407.02      642.31    413.62 o 
   3  16   7      714.59      934.84    380.00 o 
   4  16   7      215.72      371.12    145.91 o 
   5  16   7      417.66      486.40    102.71 o 
   6  16   7     4099.02     4203.69    151.89 o 
   7  16   7      372.75      590.83    115.93 o 
   8  16   7       63.68      190.78    147.06 o 
   0  17   7      246.44      405.74    174.91 o 
   1  17   7      245.15      580.06    380.84 o 
   2  17   7      451.89      634.76    121.41 o 
   3  17   7        0.57       53.20    193.92 o 
   4  17   7      308.39      327.06     94.45 o 
   5  17   7        4.34       53.17     18.63 o 
   6  17   7      117.97       97.51     45.13 o 
   7  17   7       17.96      117.02    350.92 o 
   1  18   7     1161.43     1446.47    456.13 o 
   2  18   7     1160.74     1272.01    216.52 o 
   3  18   7      877.73      875.94    134.67 o 
   4  18   7     1149.23     1140.20    418.54 o 
   0   0   8    28771.58    27626.32    622.50 o 
   1   0   8      561.89      704.66    316.71 o 
   2   0   8      772.61      708.90    213.84 o 
   3   0   8     1300.27     1295.85    140.40 o 
   4   0   8    11126.42    10559.65    116.09 o 
   5   0   8     5819.94     5259.98    662.24 o 
   6   0   8     8021.80     8086.45   1143.24 o 
   7   0   8     2383.03     2343.83    369.90 o 
   8   0   8     5212.37     5310.65    837.39 o 
   9   0   8      154.73      418.76    446.20 o 
  10   0   8     1927.72     2195.37    463.87 o 
  11   0   8      814.32     1348.48    284.05 o 
  12   0   8      387.35      420.14    140.36 o 
  13   0   8        3.38      391.79    800.42 o 
  14   0   8      163.93      920.87    643.22 o 
  15   0   8       18.94       42.27    108.88 o 
   1   1   8       10.80       58.14    209.73 o 
   2   1   8    13299.31    11875.57    241.33 o 
   3   1   8      657.61      726.39     61.29 o 
   4   1   8     3508.27     3140.20    125.47 o 
   5   1   8       47.33       98.51    127.33 o 
   6   1   8     2920.35     2894.40    183.94 o 
   7   1   8      278.34      426.62    145.84 o 
   8   1   8     4110.70     4306.03    368.89 o 
   9   1   8       68.64       80.64     65.53 o 
  10   1   8        1.92       99.45    132.44 o 
  11   1   8        3.78      137.71    499.02 o 
  12   1   8      277.82      489.82    541.67 o 
  13   1   8        7.17      101.61    278.86 o 
  14   1   8       21.43      100.60     67.31 o 
  15   1   8      758.40      847.94    232.29 o 
   0   2   8        0.00       38.64    376.20 o 
   1   2   8      126.72      136.57     87.07 o 
   2   2   8      421.24      527.02     49.29 o 
   3   2   8      350.21      324.41     83.39 o 
   4   2   8      492.31      544.99     83.22 o 
   5   2   8       18.30       17.87    120.62 o 
   6   2   8      848.92      890.40    126.88 o 
   7   2   8     1074.42     1567.71    457.00 o 
   8   2   8     3478.08     3556.76    209.84 o 
   9   2   8      190.40      269.45    181.43 o 
  10   2   8      146.46      255.59     71.31 o 
  11   2   8       54.82      135.12     49.01 o 
  12   2   8     2129.47     2227.10    198.17 o 
  13   2   8      846.69      985.47    177.56 o 
  14   2   8     1436.79     1636.82    133.32 o 
  15   2   8      327.22      485.04    366.26 o 
   1   3   8      116.64      321.57    114.50 o 
   2   3   8    11066.43    10542.24    256.41 o 
   3   3   8      176.89      238.12     51.91 o 
   4   3   8      522.48      457.63     82.62 o 
   5   3   8     1050.16      934.78    159.78 o 
   6   3   8    10953.44     9488.81    926.06 o 
   7   3   8     5013.40     4600.71    132.54 o 
   8   3   8      931.18     1127.80    109.02 o 
   9   3   8      408.63      859.41    309.36 o 
  10   3   8     8495.05     8372.59    635.87 o 
  11   3   8     1193.48     1444.88    129.89 o 
  12   3   8     4259.34     4216.97    352.16 o 
  13   3   8      339.67      434.24    106.15 o 
  14   3   8     1331.18     2315.39    532.32 o 
  15   3   8     1189.21     1446.19    273.29 o 
   0   4   8     2297.37     2383.94    392.17 o 
   1   4   8      330.68      268.62     25.71 o 
   2   4   8      141.13      415.66    301.02 o 
   3   4   8     1348.35     1214.93    180.22 o 
   4   4   8     4058.86     3529.05    155.49 o 
   5   4   8      292.88      461.62    155.29 o 
   6   4   8        1.45       59.02     67.81 o 
   7   4   8     1712.69     1687.97    117.36 o 
   8   4   8     5755.06     5215.40    221.35 o 
   9   4   8      630.13      625.65     91.91 o 
  10   4   8     1485.05     1472.84    281.28 o 
  11   4   8       68.73      254.97    215.86 o 
  12   4   8     3009.47     2936.66    192.66 o 
  13   4   8     1062.01      952.02    360.40 o 
  14   4   8     3695.04     3564.21    205.28 o 
  15   4   8      170.07      399.15    150.18 o 
   1   5   8       48.19      127.44    304.19 o 
   2   5   8     2537.66     2651.99    265.64 o 
   3   5   8      188.52      219.30    108.31 o 
   4   5   8     1952.93     1823.60    145.96 o 
   5   5   8      205.10      209.12     66.65 o 
   6   5   8        0.51       72.83     77.56 o 
   7   5   8       20.84       60.38     61.87 o 
   8   5   8     1266.87     1609.77    272.63 o 
   9   5   8       65.48      250.88    326.49 o 
  10   5   8      277.34      430.40    231.21 o 
  11   5   8       16.11      155.44    306.80 o 
  12   5   8       17.70      128.69    278.89 o 
  13   5   8        0.21       73.16    188.22 o 
  14   5   8        1.12       91.69    476.37 o 
   0   6   8    16516.61    17262.91    581.81 o 
   1   6   8     2185.06     2568.25    305.26 o 
   2   6   8      839.20      888.94    110.52 o 
   3   6   8     1858.33     2137.31    167.62 o 
   4   6   8     4364.47     4016.72    167.19 o 
   5   6   8     7390.31     6252.69    144.79 o 
   6   6   8     6086.39     5633.61    164.17 o 
   7   6   8     1279.61     1748.60    245.67 o 
   8   6   8     2809.49     3116.06    159.28 o 
   9   6   8      692.80      606.83     31.69 o 
  10   6   8     1717.09     2042.64    219.70 o 
  11   6   8      792.09     1311.28    162.82 o 
  12   6   8      261.98      324.68    146.38 o 
  13   6   8       10.87       57.70    354.40 o 
  14   6   8      279.84      755.58    222.38 o 
   1   7   8      373.98      404.52     59.67 o 
   2   7   8     6647.52     5892.07    113.94 o 
   3   7   8     1394.13     1520.81    139.53 o 
   4   7   8     2926.27     2646.69    125.47 o 
   5   7   8       27.90       79.14    234.14 o 
   6   7   8     2434.34     2560.34    151.72 o 
   7   7   8      273.91      442.26    122.26 o 
   8   7   8     5516.25     5083.33    149.10 o 
   9   7   8       20.16      243.49    151.15 o 
  10   7   8        9.03       86.38    184.05 o 
  11   7   8        0.25       65.15     72.27 o 
  12   7   8      695.65     1000.86    407.07 o 
  13   7   8      177.37      301.79    158.78 o 
  14   7   8      249.99      426.94    354.60 o 
   0   8   8     2908.07     3028.94    534.64 o 
   1   8   8      235.41      233.64     80.90 o 
   2   8   8      505.63      475.84     33.86 o 
   3   8   8        0.21       45.30    239.99 o 
   4   8   8      708.29      682.34    125.60 o 
   5   8   8      393.73      386.90    113.57 o 
   6   8   8     1666.77     1782.42    309.23 o 
   7   8   8      781.37      846.83     39.75 o 
   8   8   8      675.08      685.63     55.94 o 
   9   8   8       18.93       33.94     60.66 o 
  10   8   8       64.29      229.49    236.61 o 
  11   8   8      116.69      281.25    244.89 o 
  12   8   8      862.29      780.61     43.91 o 
  13   8   8      245.07      305.38    207.16 o 
   1   9   8      497.38      589.28    113.52 o 
   2   9   8     2462.04     2762.66    369.66 o 
   3   9   8      874.98     1043.61    218.50 o 
   4   9   8      697.87      913.57    312.47 o 
   5   9   8      570.45      630.07    297.66 o 
   6   9   8     3840.59     4157.04    206.43 o 
   7   9   8     3071.64     2961.83    147.01 o 
   8   9   8      127.76      420.98    187.74 o 
   9   9   8       33.38      150.37     55.79 o 
  10   9   8     4924.88     4207.88    247.13 o 
  11   9   8     1164.45     1405.89    288.57 o 
  12   9   8     2255.37     2043.86     36.90 o 
   0  10   8      676.72      656.83    190.16 o 
   1  10   8       10.01       46.39    102.65 o 
   2  10   8       44.21      231.57    337.29 o 
   3  10   8     1738.68     2109.31    251.79 o 
   4  10   8     1701.03     2458.06    338.59 o 
   5  10   8      982.17      882.83    125.27 o 
   6  10   8       65.38      389.52    224.05 o 
   7  10   8     1464.73     1433.73    205.65 o 
   8  10   8     3359.98     3257.10    180.30 o 
   9  10   8     1170.18     1318.91    180.77 o 
  10  10   8     2035.87     2571.31    264.83 o 
  11  10   8        2.46       55.86    108.55 o 
  12  10   8     2769.21     2569.74    150.43 o 
   1  11   8      295.77      409.10    121.56 o 
   2  11   8      641.54      797.38    466.89 o 
   3  11   8        9.40       81.38    274.96 o 
   4  11   8      782.72      731.18     84.97 o 
   5  11   8      376.44      662.53    376.34 o 
   6  11   8      268.66      284.62    178.13 o 
   7  11   8      213.30      242.51     59.02 o 
   8  11   8      313.70      313.27     60.49 o 
   9  11   8        1.43       79.06    314.65 o 
  10  11   8      658.50      660.23    264.88 o 
  11  11   8      115.81      392.62    239.87 o 
   0  12   8     9573.16     9107.45    568.90 o 
   1  12   8     1254.85     1162.69    149.27 o 
   2  12   8      615.66      568.81    126.76 o 
   3  12   8      525.61      612.88     82.51 o 
   4  12   8     1479.54     1500.24     98.88 o 
   5  12   8     2640.69     2590.45    159.55 o 
   6  12   8     2642.54     2676.59    238.84 o 
   7  12   8      383.57      406.96    261.62 o 
   8  12   8     1180.92     1249.87     72.31 o 
   9  12   8      400.72      559.95    146.05 o 
  10  12   8      495.23      784.02    199.77 o 
   1  13   8      487.98      675.58    229.13 o 
   2  13   8     3472.15     3753.79    229.29 o 
   3  13   8     1772.85     2407.17    274.48 o 
   4  13   8     1485.04     1554.99    151.69 o 
   5  13   8        0.19       23.14     37.41 o 
   6  13   8     1823.53     2141.18    251.73 o 
   7  13   8      388.39      447.77     96.86 o 
   8  13   8     3094.12     2819.92    193.03 o 
   9  13   8       14.25      149.32    164.64 o 
   0  14   8     2045.87     1734.30    273.39 o 
   1  14   8      180.67      204.71     96.44 o 
   2  14   8      272.55      253.98     99.21 o 
   3  14   8        4.51       91.54    337.65 o 
   4  14   8      512.97      483.99     50.61 o 
   5  14   8      444.89      567.29    202.15 o 
   6  14   8      776.71      784.54    166.91 o 
   7  14   8      732.95      766.16    318.48 o 
   1  15   8       47.90      129.24    294.98 o 
   2  15   8      676.75      828.26    125.24 o 
   3  15   8       76.11      140.61    163.64 o 
   4  15   8      738.71      752.26     84.55 o 
   5  15   8       97.13      138.58    104.75 o 
   6  15   8     1528.12     1562.72     82.79 o 
   0  16   8     1361.27     1563.82    695.21 o 
   1  16   8        2.45       27.86    107.09 o 
   2  16   8       52.36      140.70    196.97 o 
   1   0   9     4157.40     3716.79    241.93 o 
   2   0   9      509.25      783.03    171.75 o 
   3   0   9     4235.33     4132.08    555.15 o 
   4   0   9     1099.79     1282.01    201.48 o 
   5   0   9      200.30      308.72    192.00 o 
   6   0   9      105.90      215.59    177.26 o 
   7   0   9     1683.80     1704.05    427.87 o 
   8   0   9        0.41      221.77    763.56 o 
   9   0   9       19.95       65.98    169.79 o 
  10   0   9      273.58      422.77    141.33 o 
  11   0   9     1598.36     1662.35    248.59 o 
  12   0   9       75.74      221.34    469.82 o 
   0   1   9      713.68      697.18    135.68 o 
   1   1   9      890.15      946.89    134.19 o 
   2   1   9        0.34       54.49    283.47 o 
   3   1   9        8.01       18.24    173.54 o 
   4   1   9        3.96       69.56     56.38 o 
   5   1   9     1309.27     1455.51    223.54 o 
   6   1   9        8.10      172.56    340.16 o 
   7   1   9      405.23      397.13     50.05 o 
   8   1   9       18.09      199.75    225.59 o 
   9   1   9       44.94      162.06    309.88 o 
  10   1   9        3.94      121.31    357.46 o 
  11   1   9       48.21      178.70    260.42 o 
  12   1   9        3.88      256.58    378.89 o 
   1   2   9        0.29       69.65    294.52 o 
   2   2   9      851.03     1220.58    161.20 o 
   3   2   9      211.12      289.86     71.98 o 
   4   2   9      118.67      282.12    143.99 o 
   5   2   9      883.53     1552.84    331.09 o 
   6   2   9        4.67       51.98    352.59 o 
   7   2   9      425.01      568.72    128.04 o 
   8   2   9      811.74     1512.46    292.90 o 
   9   2   9      507.83      628.05    175.88 o 
  10   2   9      587.14      818.65    162.07 o 
  11   2   9     2340.23     1852.63    250.07 o 
  12   2   9      195.17      393.38    356.20 o 
   0   3   9      760.90      840.36    189.26 o 
   1   3   9      415.33      423.72    103.15 o 
   2   3   9      340.37      346.13    111.42 o 
   3   3   9      938.30     1316.37    178.74 o 
   4   3   9      104.67      273.69    141.40 o 
   5   3   9     1685.38     1601.19    163.15 o 
   6   3   9      550.03      680.08    237.82 o 
   7   3   9     1781.14     1872.96    215.44 o 
   8   3   9       41.89      170.38    253.14 o 
   9   3   9     2586.36     2878.74    257.24 o 
  10   3   9        1.98       72.76    459.57 o 
  11   3   9        4.46       37.33    208.50 o 
  12   3   9       23.24       60.27     60.17 o 
   1   4   9        8.20       45.55     63.67 o 
   2   4   9      862.70      878.66    215.90 o 
   3   4   9      104.34      189.37    117.06 o 
   4   4   9      794.76     1139.97    142.71 o 
   5   4   9      820.14      908.11    208.66 o 
   6   4   9        2.65       31.24     31.49 o 
   7   4   9      142.02      264.73    347.21 o 
   8   4   9     1835.62     2103.02    208.06 o 
   9   4   9     1149.92     1354.82    217.01 o 
  10   4   9      916.19     1137.96    471.79 o 
  11   4   9     2362.64     2223.26    248.54 o 
   0   5   9       37.67       86.89    203.27 o 
   1   5   9     1358.84     1321.72    166.66 o 
   2   5   9       24.00       92.19     61.54 o 
   3   5   9      112.36      188.70     67.93 o 
   4   5   9      107.90      171.51    103.38 o 
   5   5   9     2187.04     2026.92    191.06 o 
   6   5   9       36.43       71.56    135.27 o 
   7   5   9      422.51      399.73     51.25 o 
   8   5   9      271.71      353.49    109.24 o 
   9   5   9       51.50      166.09     61.84 o 
  10   5   9      103.96      108.59     19.63 o 
  11   5   9       81.81      164.18    185.73 o 
   1   6   9     5111.41     4828.40    152.89 o 
   2   6   9      570.80      940.64    244.08 o 
   3   6   9     5072.20     4649.12    230.32 o 
   4   6   9     1350.85     1415.24    163.62 o 
   5   6   9       11.03       87.12     61.11 o 
   6   6   9       15.05      100.08     62.79 o 
   7   6   9     2129.34     2640.92    228.12 o 
   8   6   9      334.77      538.41    223.43 o 
   9   6   9        0.18       60.84    215.62 o 
  10   6   9      449.31      610.43    276.63 o 
  11   6   9     1367.60     1576.91    133.54 o 
   0   7   9      546.78      551.11    119.31 o 
   1   7   9     2580.42     2460.70    194.28 o 
   2   7   9       13.37      108.86    392.15 o 
   3   7   9      473.13      467.04    102.69 o 
   4   7   9       15.73       60.85     65.48 o 
   5   7   9     1943.67     1794.34    212.88 o 
   6   7   9        1.23       24.10     57.81 o 
   7   7   9        5.91       58.18     55.44 o 
   8   7   9       62.60      117.47     65.27 o 
   9   7   9      289.28      374.77     70.76 o 
  10   7   9        6.28       19.47     44.63 o 
   1   8   9       14.87      277.22    185.37 o 
   2   8   9     1091.43     1286.06    357.79 o 
   3   8   9      123.56      157.47    321.96 o 
   4   8   9      118.06      329.20    262.78 o 
   5   8   9      943.16      986.95    172.53 o 
   6   8   9        4.42       46.56     31.53 o 
   7   8   9      512.61      805.23    131.85 o 
   8   8   9      582.39      477.72    120.20 o 
   9   8   9      258.19      334.37    282.45 o 
  10   8   9      249.13      397.32    164.94 o 
   0   9   9      212.06      247.13     88.29 o 
   1   9   9      685.00      791.93    268.40 o 
   2   9   9      126.31      163.70     52.72 o 
   3   9   9     1503.45     1713.22    158.83 o 
   4   9   9        0.35       96.96     84.46 o 
   5   9   9     2289.94     2911.33    371.67 o 
   6   9   9       22.17       79.81    113.79 o 
   7   9   9     1721.00     1676.64    263.83 o 
   8   9   9       17.31      141.30    234.53 o 
   9   9   9     2724.18     2393.88    213.18 o 
   1  10   9      441.02      596.39    241.60 o 
   2  10   9     1019.16      997.55    144.43 o 
   3  10   9      156.49      286.80    155.27 o 
   4  10   9      698.58      890.49    456.59 o 
   5  10   9     1139.99     1140.46    101.45 o 
   6  10   9        3.95       27.17    579.68 o 
   7  10   9      340.09      509.29    192.24 o 
   8  10   9      606.71      564.82     92.90 o 
   0  11   9      184.35      317.52    496.67 o 
   1  11   9      543.72      686.50    356.11 o 
   2  11   9       55.28      276.28    294.93 o 
   3  11   9       42.70      146.87    426.75 o 
   4  11   9        0.20       64.59     64.05 o 
   5  11   9     1076.83     1245.89    316.08 o 
   6  11   9        0.67       92.47    116.89 o 
   1  12   9     3123.51     3237.57    359.53 o 
   2  12   9      129.89      275.67    102.18 o 
   3  12   9     3240.17     2956.10    218.41 o 
   4  12   9      181.27      489.92    344.93 o 
   5  12   9       19.79      238.83    374.67 o 
   0  13   9      153.17      129.25    357.17 o 
   1  13   9     2105.21     2040.32    363.38 o 
   2  13   9        2.31       45.41    307.24 o 
   0   0  10     8342.74     7502.40    226.38 o 
   1   0  10      313.82      375.80    484.46 o 
   2   0  10      140.94      289.77    375.80 o 
   3   0  10        4.83       90.55    837.62 o 
   4   0  10     2337.36     2747.23    736.16 o 
   5   0  10       30.88      178.75    413.54 o 
   6   0  10      674.06     1175.69    246.76 o 
   7   0  10      147.22      195.18    205.27 o 
   8   0  10     1565.68     1657.07    676.69 o 
   1   1  10      169.93      517.75    414.68 o 
   2   1  10     1014.57     1557.73    675.09 o 
   3   1  10      594.96      476.02    110.84 o 
   4   1  10        9.00       39.67    334.35 o 
   5   1  10     1061.19     1562.93    681.78 o 
   6   1  10      942.30     1772.79    368.23 o 
   7   1  10      101.22      337.83    280.09 o 
   8   1  10        9.83      117.85     72.50 o 
   0   2  10     2099.67     2444.96    362.22 o 
   1   2  10      234.28      544.80    355.53 o 
   2   2  10      112.42      189.94    110.30 o 
   3   2  10      263.61      243.13     36.34 o 
   4   2  10      670.25      621.01     35.05 o 
   5   2  10       82.58      227.41    477.49 o 
   6   2  10       32.47      192.11    562.90 o 
   7   2  10      438.29      532.00     95.57 o 
   1   3  10      190.35      404.72    239.40 o 
   2   3  10     4173.08     3888.49    183.87 o 
   3   3  10     1188.58     1651.42    169.32 o 
   4   3  10     1036.58     1159.43    164.13 o 
   5   3  10      688.85      579.68     52.20 o 
   6   3  10     4953.67     4283.31    357.24 o 
   7   3  10       62.85      224.22    643.55 o 
   0   4  10     2783.95     2731.90    284.32 o 
   1   4  10      299.09      468.94    115.01 o 
   2   4  10      418.73      566.08    292.50 o 
   3   4  10       16.36       62.67    285.04 o 
   4   4  10      649.43     1046.09    357.03 o 
   5   4  10      220.38      410.66    278.20 o 
   6   4  10      153.69      423.86    389.26 o 
   7   4  10      151.03      177.42    111.29 o 
   1   5  10      755.07      972.37    256.55 o 
   2   5  10       80.79      108.91    131.94 o 
   3   5  10     1539.85     2319.27    580.20 o 
   4   5  10      168.41      354.53    167.81 o 
   5   5  10      344.73      470.69    293.34 o 
   6   5  10      600.25      551.12    195.78 o 
   0   6  10     5641.56     5073.63    245.90 o 
   1   6  10      250.35      299.29     61.58 o 
   2   6  10       29.65      116.49    130.23 o 
   3   6  10       27.71       42.79     76.36 o 
   4   6  10     1801.09     1890.29    192.61 o 
   5   6  10        3.42       27.07    388.76 o 
   1   7  10      182.92      234.48     61.98 o 
   2   7  10     1488.38     1300.55    148.03 o 
   3   7  10      387.77      401.75     83.35 o 
   4   7  10      200.13      292.22    123.94 o 
   0   8  10       82.65      156.30    575.12 o 
   1   8  10        4.50       20.47    100.87 o 
   2   8  10       11.14      198.25    321.62 o 
                                                 
